# Supplementary material for: The gut microbiome and resistome of conventionally vs. pasture-raised pigs
Source: Microb Genom. 2023 Jul 13;9(7):mgen001061. doi: 10.1099/mgen.0.001061 (PMC10438820; doi:10.1099/mgen.0.001061)
Supplement: Supplementary material 2 [file mgen-9-1061-s002.xlsx]

## Sheet: Table S1
Table S1. Differentially abundant microbial species in the fecal microbiomes of conventionally- and pasture-raised pigs within the nursery, growing-finishing, and sow production phases. The effect size is indicated by the coefficient values.
Positive coefficient values indicate species that were relatively more abundant in the conventionally-raised pigs and negative coefficient values indicate species relatively more abundant in the pasture-raised pigs. FDR = false discovery rate.
Species	Coefficient	SEM	FDR
Enriched in conventional nursery pigs
Clostridium sp. CAG-349	-9.32675	1.03808	3.80511e-06
Firmicutes bacterium CAG-475	-6.86262	1.04879	7.3379e-05
Treponema succinifaciens	-6.76315	0.992903	5.08396e-05
Alistipes sp. CAG-435	-5.6042	0.999023	0.000266893
Desulfovibrio piger	-5.51749	1.0027	0.000298469
Clostridium sp. CAG-1024	-5.24073	1.14948	0.00125315
Vescimonas fastidiosa	-4.86399	1.08111	0.00139037
Porphyromonadaceae bacterium	-4.78805	0.98957	0.000833739
Lactobacillus johnsonii	-4.7857	1.00267	0.000906255
Hallella faecis	-4.70037	0.431598	5.4224e-07
Phascolarctobacterium succinatutens	-4.63917	0.546085	6.57695e-06
Bullifex porci	-4.4424	0.963115	0.00119877
Ruminococcus sp. CAG-177	-4.32565	1.50391	0.0222074
Alistipes sp. CAG-514	-4.22896	1.06511	0.00336048
Ruminococcus sp. CAG-724	-4.22062	1.01756	0.00244513
Limosilactobacillus reuteri	-4.14372	0.641913	8.30197e-05
Firmicutes bacterium CAG-124	-4.12233	1.18696	0.00773524
Clostridium sp. CAG-138	-4.08538	1.41085	0.0218806
Butyricicoccus intestinisimiae	-3.26343	0.674688	0.000833739
Bacteroides sp. CAG-709	-3.11761	0.80842	0.00408854
Clostridia bacterium	-2.82976	1.07178	0.0322822
Bacteroidales bacterium WCE2008	-2.65257	1.03998	0.0372102
Clostridiales bacterium	-2.48557	0.894073	0.0259318
Bacteroides sp. CAG-545	-2.32815	0.902807	0.0354537
Oscillospiraceae bacterium	-2.25874	0.842281	0.030168
Bacteroides sp. CAG-770	-2.16068	0.868053	0.0411254
Pseudoflavonifractor phocaeensis	-1.90549	0.789067	0.0465677
Enriched in pasture nursery pigs
Gemmiger formicilis	1.05769	0.320622	0.010848
Prevotella sp. P3 122	1.59445	0.634815	0.0396176
Prevotella sp. CAG-891	1.90671	0.523945	0.00571283
Prevotella sp. AGR2160	2.25287	0.69204	0.0115466
Prevotellamassilia timonensis	2.52046	0.564489	0.00146791
Prevotella mizrahii	2.77605	1.02911	0.0294444
Prevotella multisaccharivorax	2.77941	0.960132	0.0218806
Lachnospiraceae bacterium NK3A20	2.82796	0.994595	0.0235291
Lactimicrobium massiliense	3.3863	0.837712	0.00297538
Prevotellaceae bacterium	3.44268	0.737085	0.0010863
Mitsuokella jalaludinii	3.53075	1.22715	0.0222074
Galactobacillus timonensis	3.56594	0.803087	0.00152271
Mitsuokella multacida	3.59325	1.31189	0.0275146
Prevotella lacticifex	3.93213	1.28905	0.0169504
Selenomonas bovis	4.32522	0.990693	0.00168475
Sharpea porci	4.44748	0.903843	0.000731254
Lactobacillus porci	4.74072	0.992575	0.000906255
Coriobacteriaceae bacterium	4.76016	0.947616	0.000628442
Sharpea azabuensis	4.83865	0.843412	0.00023119
Lactobacillus amylovorus	4.92809	0.871881	0.000251645
Parafannyhessea umbonata	5.60245	0.92492	0.000143549
Intestinibaculum porci	6.88785	0.948686	2.92096e-05
Pseudoscardovia radai	7.09121	1.54527	0.00120859
Lactobacillus sp. MRS 253 APC 2B	7.85603	1.14526	4.94141e-05
Dialister succinatiphilus	8.03387	1.46691	0.000305832
Enriched in conventional growing-finishing pigs
Treponema succinifaciens	-7.85608	0.967282	6.69981e-06
Campylobacter hominis	-7.68945	1.55639	0.000607682
Dialister sp. CAG-486	-5.93078	0.500648	1.56101e-07
Clostridium sp. CAG-138	-5.788	0.421579	2.83782e-08
Ruminococcus sp. CAG-177	-5.56797	0.727266	1.16222e-05
Clostridium sp. CAG-221	-5.49347	0.611482	2.42157e-06
Anaerovibrio lipolyticus	-4.56915	0.565995	6.71759e-06
Alistipes sp. CAG-435	-4.43551	0.462543	1.17046e-06
Porphyromonadaceae bacterium	-3.7199	0.690624	0.000294258
Acidaminococcus fermentans	-3.6338	0.733807	0.000602476
Anaerovibrio slackiae	-3.6094	0.747023	0.000731254
Firmicutes bacterium CAG-103	-3.509	0.618203	0.000206148
Mitsuokella jalaludinii	-3.37932	0.927654	0.0053351
Hallella faecis	-3.28497	0.342999	1.17046e-06
Firmicutes bacterium CAG-124	-3.07373	0.551256	0.00023119
Clostridioides difficile	-3.02097	0.46614	6.11907e-05
Escherichia coli	-2.96343	0.815351	0.0053351
Clostridia bacterium	-2.84741	0.411038	3.21576e-05
Bacteroides xylanisolvens	-2.6473	0.32746	6.71759e-06
Prevotella sp. CAG-1092	-2.63048	0.281143	1.50535e-06
Megasphaera elsdenii	-1.95252	0.776855	0.0382177
Prevotella sp. CAG-732	-1.84275	0.473099	0.00342647
Oscillospiraceae bacterium	-1.78415	0.396511	0.00120859
Clostridiales bacterium	-1.75396	0.33102	0.000327433
Prevotella pectinovora	-1.54466	0.309984	0.000583194
Prevotella copri	-1.05482	0.42788	0.0412403
Catenibacterium mitsuokai	-1.00896	0.388381	0.0333777
Bacteroides sp. CAG-709	-0.712207	0.219334	0.01096
Enriched in pasture growing-finishing pigs
Prevotella bryantii	1.04369	0.199114	0.000359621
Galactobacillus timonensis	1.62981	0.592347	0.0259318
Prevotella sp. P3 122	1.80721	0.587109	0.0152422
Prevotellaceae bacterium	1.95411	0.469529	0.00215315
Porcincola intestinalis	2.12509	0.742847	0.021985
Blautia sp. MSJ 9	2.65944	0.471786	0.00021758
Sodaliphilus pleomorphus	2.69957	0.377976	2.44326e-05
Lactimicrobium massiliense	2.83688	0.601699	0.000863773
Prevotella multisaccharivorax	3.01586	0.405774	1.61767e-05
Coriobacteriaceae bacterium	3.61286	0.669575	0.000293717
Prevotella sp. AGR2160	3.71251	0.441482	4.88079e-06
Prevotella mizrahii	3.75114	0.480538	9.78267e-06
Ligilactobacillus ruminis	3.96157	0.37128	4.10638e-07
Dialister succinatiphilus	5.30466	0.523897	6.7045e-07
Sharpea azabuensis	5.32176	0.599603	2.691e-06
Prevotella lacticifex	5.56507	0.392226	2.1505e-08
Lactobacillus equicursoris	5.61151	0.469062	1.56101e-07
Sharpea porci	5.71505	0.551323	5.4224e-07
Lactobacillus amylovorus	6.59979	0.986674	4.69672e-05
Intestinibaculum porci	6.85262	0.631704	3.91e-07
Lactobacillus porci	7.39186	0.632242	1.56101e-07
Lactobacillus sp. MRS 253 APC 2B	9.73175	0.636546	9.361e-09
Pseudoscardovia suis	9.76632	0.61937	8.0707e-09
Pseudoscardovia radai	11.5515	0.343676	3.9215e-13
Enriched in conventional sows
Campylobacter hominis	-9.67108	1.10942	4.10638e-07
Mobiluncus porci	-9.44136	0.763372	5.2624e-09
Schaalia hyovaginalis	-8.35257	1.01231	7.44118e-07
Fusobacterium russii	-6.08787	1.07013	6.9e-05
Fenollaria timonensis	-5.8446	0.997507	5.02298e-05
Proteus mirabilis	-5.32382	0.955631	8.50511e-05
Veillonella caviae	-5.28579	1.04497	0.00023119
Porphyromonas asaccharolytica	-4.68728	0.869518	0.000119059
Klebsiella pneumoniae	-3.72333	0.837247	0.000731254
Streptococcus suis	-3.54551	0.562597	2.23235e-05
Chlamydia trachomatis	-3.33563	0.542945	2.92659e-05
Eubacterium sp. CAG-841	-3.21348	0.767571	0.00120859
Prevotella buccalis	-3.10373	0.766637	0.00155734
Peptostreptococcaceae bacterium pGA 8	-3.08366	0.89551	0.0053351
Escherichia coli	-2.81976	0.675006	0.00120859
Clostridium sp. CAG-138	-2.63001	0.656626	0.00168475
Hallella faecis	-2.37387	0.688881	0.0053351
Clostridioides difficile	-2.1264	0.550595	0.00226242
Desulfovibrio piger	-2.04152	0.60014	0.00571283
Bacteroides fragilis	-1.97375	0.744705	0.0259318
Bacteroides pyogenes	-1.57454	0.404648	0.00215315
Ruminococcus sp. CAG-177	-1.51144	0.591437	0.0308628
Enriched in pasture sows
Prevotella bryantii	0.528184	0.185758	0.0186543
Faecalicatena contorta	1.07523	0.375353	0.0180576
Bacteroidales bacterium	1.18818	0.307377	0.00226242
Bacteroides sp. CAG-709	1.37941	0.552463	0.0343697
Bacteroides sp. CAG-770	1.43522	0.537098	0.0254095
Sodaliphilus pleomorphus	1.48279	0.52142	0.0186543
Bacteroides sp. CAG-545	1.56991	0.58396	0.0246884
Prevotella sp. P2 180	1.57075	0.603894	0.0285101
Ruminococcus bromii	1.63024	0.656193	0.0350779
Oscillibacter valericigenes	1.65916	0.598583	0.0217401
Clostridium sp. CAG-221	1.76035	0.501006	0.00470647
Gemmiger formicilis	1.82391	0.528788	0.0053351
Prevotella sp. P5 92	1.8735	0.547519	0.00554318
Porcincola intestinalis	1.99855	0.686834	0.0165568
Lachnospiraceae bacterium	2.01975	0.442938	0.000598893
Prevotella multisaccharivorax	2.04825	0.572503	0.00411947
Pseudoflavonifractor sp. MSJ 30	2.08192	0.614275	0.00580529
Firmicutes bacterium CAG-110	2.08256	0.614725	0.00580529
Prevotella sp. P3 122	2.10574	0.522716	0.0016165
Parafannyhessea umbonata	2.1233	0.893279	0.0422285
Clostridium sp. D43t1_170807_H7	2.12593	0.768442	0.021833
Prevotella lacticifex	2.45545	0.689177	0.00422777
Prevotella sp. AGR2160	2.55714	0.486351	0.000156096
Sharpea azabuensis	2.62358	0.845161	0.0109572
Roseburia porci	3.1007	0.628204	0.000281914
Selenomonas ruminantium	3.38686	0.675363	0.000248283
Intestinibaculum porci	3.60021	0.992832	0.00374122
Roseburia hominis	3.61992	0.743822	0.000305832
Prevotella mizrahii	3.98445	0.424728	1.56101e-07
Inconstantimicrobium porci	4.05547	0.737428	9.60367e-05
Pseudoscardovia radai	4.16936	1.13273	0.00336048
Clostridium sp. SM 530 WT 3G	4.38243	0.620456	5.77852e-06
Dialister succinatiphilus	4.51495	0.814574	8.855e-05
Selenomonas montiformis	4.63417	0.939353	0.000281914
Ligilactobacillus ruminis	4.7116	0.704011	1.03648e-05
Selenomonas bovis	5.37944	0.983541	0.0001012

## Sheet: Table S2
Table S2. Differentially abundant CAZyme families in the fecal microbiomes of conventionally- and pasture-raised pigs within the nursery, growing-finishing, and sow production phases. The effect size is indicated by the coefficient values.
Positive coefficient values indicate CAZyme families relatively more abundant in the conventionally-raised pigs and negative coefficient values indicate CAZyme families relatively more abundant in the pasture-raised pigs. FDR = false discovery rate.
CAZyme family	Activities in family	Coefficient	SEM	FDR
Enriched in conventional nursery pigs
GH68	Levansucrase (EC 2.4.1.10); beta-fructofuranosidase (EC 3.2.1.26); inulosucrase (EC 2.4.1.9).	-8.33897	0.815293	6.23633e-06
GH20	Beta-hexosaminidase (EC 3.2.1.52); lacto-N-biosidase (EC 3.2.1.140); beta-1,6-N-acetylglucosaminidase (EC 3.2.1.-); beta-6-SO3-N-acetylglucosaminidase (EC 3.2.1.-)	-7.40087	0.794538	1.68843e-05
GH70	Dextransucrase (EC 2.4.1.5); alternansucrase (EC 2.4.1.140); reuteransucrase (EC 2.4.1.-); alpha-4,6-glucanotransferase (EC 2.4.1.-); alpha-1,2-branched dextransucrase (EC 2.4.1.-); alpha-4,3-glucanotransferase (EC 2.4.1.-)	-6.23808	0.939778	0.00022525
GT1	UDP-glucuronosyltransferase (EC 2.4.1.17); zeatin O-beta-xylosyltransferase (EC 2.4.2.40); 2-hydroxyacylsphingosine 1-beta-galactosyltransferase (EC 2.4.1.45); N-acylsphingosine galactosyltransferase (EC 2.4.1.47); flavonol 3-O-glucosyltransferase (EC 2.4.1.91); anthocyanidin 3-O-glucosyltransferase (EC 2.4.1.115); sinapate 1-glucosyltransferase (EC 2.4.1.120); indole-3-acetate beta-glucosyltrans…	-5.77193	1.13201	0.00153359
GH43_19	α-L-arabinofuranosidase (EC 3.2.1.55)	-4.13958	0.923623	0.00385782
GT101	Beta-glucosyltransferase (EC 2.4.1.-)	-4.05062	0.77658	0.00135054
GH31	Alpha-glucosidase (EC 3.2.1.20); alpha-galactosidase (EC 3.2.1.22); alpha-mannosidase (EC 3.2.1.24); alpha-1,3-glucosidase (EC 3.2.1.84); sucrase-isomaltase (EC 3.2.1.48) (EC 3.2.1.10); alpha-xylosidase (EC 3.2.1.177); alpha-glucan lyase (EC 4.2.2.13); isomaltosyltransferase (EC 2.4.1.387); oligosaccharide alpha-1,4-glucosyltransferase (EC 2.4.1.161); sulfoquinovosidase (EC 3.2.1.199); alpha-6-gl…	-3.92881	0.860875	0.00344468
GH125	Exo-alpha-1,6-mannosidase (EC 3.2.1.163)	-3.4339	0.740771	0.00309559
GT3	Glycogen synthase (EC 2.4.1.11).	-3.24944	1.11974	0.0407049
GH154	Beta-glucuronidase (3.2.1.31); beta-1,6-D-glucuronidase (EC 3.2.1.-); beta-1,6-D-glucuronidase (EC 3.2.1.-)	-2.77348	0.549355	0.00163093
CBM67	Fujimoto et al. [PMID : 23486481] disclosed the L-rhamnose binding activity and 3-D structure of the CBM67 of Streptomyces avermitilis alpha-L-rhamnosidase (SaRha78A);	-1.91439	0.535033	0.0149953
Enriched in pasture nursery pigs
GH13_30	α-glucosidase (EC 3.2.1.20)	1.4368	0.505543	0.0445928
GH13_14	[retaining] α-amylase (EC 3.2.1.1);α-glucosidase (EC 3.2.1.20);[retaining] pullulanase (EC 3.2.1.41);isoamylase (EC 3.2.1.68)	1.70351	0.484395	0.0164749
GH77	Amylomaltase or 4-alpha-glucanotransferase (EC 2.4.1.25)	1.95874	0.639587	0.0312725
CBM79	Modules of approx. 130 residues found so far only in ruminococcal proteins. Binding to various beta-glucans was shown for the R. flavefaciens GH9 enzyme.	2.1326	0.74666	0.0436874
CBM76	Modules of approx. 170 residues appended to GH44 enzymes. So far found exclusively in Ruminococcus. Broad specificity binding to beta-glucans demontsrated for the R. flavefaciens module, which binds xyloglucan, glucomannan, and barley beta-glucan.	2.42684	0.878677	0.0499993
CBM48	Modules of approx. 100 residues with glycogen-binding function, appended to GH13 modules. Also found in the beta subunit (glycogen-binding) of AMP-activated protein kinases (AMPK)	2.4557	0.523485	0.00287362
CBM86		2.84582	0.833579	0.0195014
CBM74	Modules of approx. 300 residues appended to several alpha-amylases. The starch-binding function has been demonstrated for the CBM74 appended to the GH13 alpha-amylase of Microbacterium aureum B8.A	3.07197	0.797602	0.00983182
CBM9	Modules of approx. 170 residues found so far only in xylanases. The cellulose-binding function has been demonstrated in one case.	3.07442	0.825255	0.0122262
GH32	Invertase (EC 3.2.1.26); endo-inulinase (EC 3.2.1.7); beta-2,6-fructan 6-levanbiohydrolase (EC 3.2.1.64); endo-levanase (EC 3.2.1.65); exo-inulinase (EC 3.2.1.80); fructan beta-(2,1)-fructosidase/1-exohydrolase (EC 3.2.1.153); fructan beta-(2,6)-fructosidase/6-exohydrolase (EC 3.2.1.154); sucrose:sucrose 1-fructosyltransferase (EC 2.4.1.99); fructan:fructan 1-fructosyltransferase (EC 2.4.1.100); …	3.11245	0.947585	0.0226437
GH13_5	[retaining] maltopentaose-producing α-amylase (EC 3.2.1.-);[retaining] α-amylase (EC 3.2.1.1);[retaining] maltotriose-producing α-amylase (EC 3.2.1.116);[retaining] maltohexaose-producing α-amylase (EC 3.2.1.98)	3.11625	0.896714	0.0174191
GH94	Cellobiose phosphorylase (EC 2.4.1.20); laminaribiose phosphorylase (EC 2.4.1.31); cellodextrin phosphorylase (EC 2.4.1.49); chitobiose phosphorylase (EC 2.4.1.280); cellobionic acid phosphorylase (EC 2.4.1.321); beta-1,2-oligoglucan phosphorylase (EC 2.4.1.333); 4-O-beta-D-glucosyl-D-galactose phosphorylase (EC 2.4.1.-); solabiose phosphorylase (EC 2.4.1.389)	3.29665	0.697416	0.00272781
GT111	UDP-Galf: beta-1,3-galactofuranosyltransferase (EC 2.4.1.-)	3.43924	1.18359	0.0406687
GH13_41	[retaining] α-amylase (EC 3.2.1.1)	3.65924	0.758809	0.00231618
CBM83	The boundaries, structure and starch-binding function of the CBM83 module of Eubacterium rectale Amy13K have been reported by Cockburn and coworkers in Molec. Microbiol. (2017) (PMID=29139580)	3.72247	0.723774	0.00146599
CBM82	The boundaries, structure and starch-binding function of the CBM82 module of Eubacterium rectale Amy13K have been reported by Cockburn and coworkers in Molec. Microbiol. (2017) (PMID=29139580)	3.76143	0.717407	0.0013187
CBM66	The CBM66 module, derived from the Bacillus subtilis exo-acting beta-fructosidase SacC, targets the terminal fructoside residue of fructans.	3.81416	1.18049	0.0248016
GH0	Glycoside hydrolases not yet assigned to a family.	3.93732	0.963015	0.00690025
GH25	Lysozyme (EC 3.2.1.17)	4.09523	0.946557	0.00499189
CBM26	Starch-binding function demonstrated in two cases.	4.19566	0.690852	0.000447382
PL1	Pectate lyase (EC 4.2.2.2); exo-pectate lyase (EC 4.2.2.9); pectin lyase (EC 4.2.2.10).	4.21145	0.631561	0.00022525
CBM27	Mannan-binding function demonstrated in two cases	4.36571	1.30518	0.0209063
GH5_2	Chitosanase (EC 3.2.1.132);endo-β-1,4-glucanase (EC 3.2.1.4);lichenase / endo-β-1,3-1,4-glucanase (EC 3.2.1.73);endo-β-1,4-xylanase (EC 3.2.1.8)	4.63641	0.352912	3.8425e-07
GH13_36	[retaining] α-amylase (EC 3.2.1.1);[retaining] maltogenic α-amylase (EC 3.2.1.133);[retaining] neopullulanase (EC 3.2.1.135);[retaining] cyclomaltodextrinase (EC 3.2.1.54)	4.73789	0.868672	0.000978196
CBM25	Starch-binding function demonstrated in one case.	4.82718	0.774489	0.000374419
CBM41	Modules of approx. 100 residues found in primarily in bacterial pullulanases. The N-terminal module from Thermotoga maritima Pul13 has been shown to bind to the alpha-glucans amylose, amylopectin, pullulan, and oligosaccharide fragments derived from these polysaccharides (Lammerts van Bueren et al. (2004) Biochemistry 43:15633-42) (PMID: 15581376).	5.32189	0.805744	0.00022525
GH65	Alpha,alpha-trehalase (EC 3.2.1.28); maltose phosphorylase (EC 2.4.1.8); trehalose phosphorylase (EC 2.4.1.64); kojibiose phosphorylase (EC 2.4.1.230); trehalose-6-phosphate phosphorylase (EC 2.4.1.216); nigerose phosphorylase (EC 2.4.1.279); 3-O-alpha-glucopyranosyl-L-rhamnose phosphorylase (EC 2.4.1.282); 1,2-alpha-glucosylglycerol phosphorylase (EC 2.4.1.332); alpha-glucosyl-1,2-beta-galactosy…	5.38009	0.94482	0.00073405
GH13_31	Oligosaccharide α-4-glucosyltransferase (EC 2.4.1.161);palatinase (EC 3.2.1.-);[retaining] α-amylase (EC 3.2.1.1);[retaining] oligo-α-1,6-glucosidase (EC 3.2.1.10);α-glucosidase (EC 3.2.1.20);β-glucosidase (EC 3.2.1.21);glucodextranase (EC 3.2.1.70);[retaining] isomaltulose synthase / sucrose isomerase / sucrose glucosylmutase (EC 5.4.99.11)	5.52386	0.82249	0.00022525
CBM2	Modules of approx. 100 residues and which are found in a large number of bacterial enzymes. The cellulose-binding function has been demonstrated in many cases. Several of these modules have been shown to also bind chitin or xylan.	6.37358	0.850202	9.01e-05
Enriched in conventional growing-finishing pigs
GH20	Beta-hexosaminidase (EC 3.2.1.52); lacto-N-biosidase (EC 3.2.1.140); beta-1,6-N-acetylglucosaminidase (EC 3.2.1.-); beta-6-SO3-N-acetylglucosaminidase (EC 3.2.1.-)	-9.12653	0.478532	3.14953e-09
GT101	Beta-glucosyltransferase (EC 2.4.1.-)	-7.97154	0.785828	4.3884e-06
GH33	Sialidase or neuraminidase (EC 3.2.1.18); trans-sialidase (EC 2.4.1.-); anhydrosialidase (EC 4.2.2.15); Kdo hydrolase (EC 3.2.1.124); 2-keto-3-deoxynononic acid hydrolase / KDNase (EC 3.2.1.-)	-5.45422	0.66262	3.13079e-05
CBM68	Binding to maltotriose and maltotetraose shown for the pullulanase of Anoxybacillus sp. LM18-11. Binding function derived from crystal structure and deletion of the CBM, which showed reduced specific activity and increased Km value compared to the wild type enzyme.	-5.30466	1.04249	0.00135054
CBM57	Created from reading Schallus et al (2008) Mol Biol Cell. 19:3404-3414 [PMID: 18524852] and finding related domains attached to various glycosidases.	-5.13991	0.635782	3.13079e-05
GH137	Beta-L-arabinofuranosidase (EC 3.2.1.185)	-5.13945	0.635642	3.13079e-05
GH31	Alpha-glucosidase (EC 3.2.1.20); alpha-galactosidase (EC 3.2.1.22); alpha-mannosidase (EC 3.2.1.24); alpha-1,3-glucosidase (EC 3.2.1.84); sucrase-isomaltase (EC 3.2.1.48) (EC 3.2.1.10); alpha-xylosidase (EC 3.2.1.177); alpha-glucan lyase (EC 4.2.2.13); isomaltosyltransferase (EC 2.4.1.387); oligosaccharide alpha-1,4-glucosyltransferase (EC 2.4.1.161); sulfoquinovosidase (EC 3.2.1.199); alpha-6-gl…	-4.98669	0.952057	0.00110688
CBM30	Binding to cellulose has been demonstrated for the N-terminal module of Fibrobacter succinogenes CelF.	-4.57482	0.959626	0.00224035
CBM11	Modules of approx. 180-200 residues. The CBM11 of Clotridium thermocellum Cel26A-Cel5E has been shown to bind both beta-1,4-glucan and beta-1,3-1,4-mixed linked glucans.	-3.97241	0.953359	0.00561686
GH0	Glycoside hydrolases not yet assigned to a family.	-3.92945	0.741593	0.001007
GT1	UDP-glucuronosyltransferase (EC 2.4.1.17); zeatin O-beta-xylosyltransferase (EC 2.4.2.40); 2-hydroxyacylsphingosine 1-beta-galactosyltransferase (EC 2.4.1.45); N-acylsphingosine galactosyltransferase (EC 2.4.1.47); flavonol 3-O-glucosyltransferase (EC 2.4.1.91); anthocyanidin 3-O-glucosyltransferase (EC 2.4.1.115); sinapate 1-glucosyltransferase (EC 2.4.1.120); indole-3-acetate beta-glucosyltrans…	-3.71743	1.00117	0.0114973
CBM4	Modules of approx. 150 residues found in bacterial enzymes. Binding of these modules has been demonstrated with xylan, beta-1,3-glucan, beta-1,3-1,4-glucan, beta-1,6-glucan and amorphous cellulose but not with crystalline cellulose.	-3.51819	0.74373	0.00231618
GH68	Levansucrase (EC 2.4.1.10); beta-fructofuranosidase (EC 3.2.1.26); inulosucrase (EC 2.4.1.9).	-3.45884	0.977834	0.0149318
GT113	Glucosyltransferase (2.4.1.-); Hexosyltransferase (2.4.1.-)	-3.06408	0.396001	4.59333e-05
GH142	Beta-L-arabinofuranosidase (EC 3.2.1.185)	-2.64209	0.644933	0.0061572
CE11	UDP-3-0-acyl N-acetylglucosamine deacetylase (EC 3.5.1.108).	-2.61015	0.831607	0.026968
CE15	4-O-methyl-glucuronoyl methylesterase (EC 3.1.1.-)	-2.59079	0.723882	0.0141047
GH29	Alpha-L-fucosidase (EC 3.2.1.51); alpha-1,3/1,4-L-fucosidase (EC 3.2.1.111); alpha-1,2-L-fucosidase (EC 3.2.1.63); alpha-1,6-fucosidase (EC 3.2.1.127)	-2.32684	0.363378	0.00022525
GT3	Glycogen synthase (EC 2.4.1.11).	-2.09592	0.659172	0.0252229
GH154	Beta-glucuronidase (3.2.1.31); beta-1,6-D-glucuronidase (EC 3.2.1.-); beta-1,6-D-glucuronidase (EC 3.2.1.-)	-2.04629	0.742486	0.0485138
GH43_11	Xylan β-1,4-xylosidase (EC 3.2.1.37);α-L-arabinofuranosidase (EC 3.2.1.55);β-1,3-xylosidase (EC 3.2.1.72)	-1.72004	0.624335	0.0485138
GH43_1	β-xylosidase (EC 3.2.1.37); α-L-arabinofuranosidase (EC 3.2.1.55); xylanase (EC 3.2.1.8); α-1,2-L-arabinofuranosidase (EC 3.2.1.-); exo-α-1,5-L-arabinofuranosidase (EC 3.2.1.-); [inverting] exo-α-1,5-L-arabinanase (EC 3.2.1.-); β-1,3-xylosidase (EC 3.2.1.72); [inverting] exo-α-1,5-L-arabinanase (EC 3.2.1.-); [inverting] endo-α-1,5-L-arabinanase (EC 3.2.1.99); exo-β-1,3-galactanase (EC 3.2.1.145);…	-1.67708	0.429159	0.00832949
GH105	Unsaturated rhamnogalacturonyl hydrolase (EC 3.2.1.172); d-4,5-unsaturated beta-glucuronyl hydrolase (EC 3.2.1.-); d-4,5-unsaturated alpha-galacturonidase (EC 3.2.1.-)	-1.663	0.548424	0.0312725
GH43_2	α-L-arabinofuranosidase (EC 3.2.1.55)	-1.56088	0.405337	0.00905181
GH26	Beta-mannanase (EC 3.2.1.78); exo-beta-1,4-mannobiohydrolase (EC 3.2.1.100); beta-1,3-xylanase (EC 3.2.1.32); lichenase / endo-beta-1,3-1,4-glucanase (EC 3.2.1.73); mannobiose-producing exo-beta-mannanase (EC 3.2.1.-)	-1.45644	0.524887	0.0472061
CBM0	Carbohydrate-binding modules not yet assigned to a family.	-1.4339	0.46056	0.0279525
CBM6	Modules of approx. 120 residues. The cellulose-binding function has been demonstrated in one case on amorphous cellulose and beta-1,4-xylan. Some of these modules also bind beta-1,3-glucan, beta-1,3-1,4-glucan, and beta-1,4-glucan.	-1.39594	0.453102	0.0290128
GH43_12	Xylan β-1,4-xylosidase (EC 3.2.1.37);α-L-arabinofuranosidase (EC 3.2.1.55)	-1.37809	0.492739	0.0457324
CE0	Carbohydrate esterases not yet assigned to a family.	-1.3123	0.439506	0.0332966
CBM13	Modules of approx. 150 residues which always appear as a threefold internal repeat. The only apparent exception to this, xylanase II of Actinomadura sp. FC7 (GenBank U08894), is in fact not completely sequenced. These modules were first identified in several plant lectins such as ricin or agglutinin of Ricinus communis which bind galactose residues. The three-dimensional structure of a plant lect…	-1.27642	0.411737	0.0285106
CBM50	Modules of approx. 50 residues found attached to various enzymes from families GH18, GH19, GH23, GH24, GH25 and GH73, i.e. enzymes cleaving either chitin or peptidoglycan. Binding to chitopentaose demonstrated in the case of Pteris ryukyuensis chitinase A [Ohnuma T et al. (2008) J. Biol. Chem. 283:5178-87 (PMID: 18083709)]. CBM50 modules are also found in a multitude of other enzymes targeting th…	-1.24387	0.351	0.0148733
Enriched in pasture growing-finishing pigs
CBM26	Starch-binding function demonstrated in two cases.	1.37565	0.374161	0.0122262
GH13_16	Trehalose synthase / maltose glucosylmutase (EC 5.4.99.16)	1.47029	0.408053	0.0136886
PL1	Pectate lyase (EC 4.2.2.2); exo-pectate lyase (EC 4.2.2.9); pectin lyase (EC 4.2.2.10).	1.68598	0.594987	0.0435629
CBM48	Modules of approx. 100 residues with glycogen-binding function, appended to GH13 modules. Also found in the beta subunit (glycogen-binding) of AMP-activated protein kinases (AMPK)	1.86151	0.319885	0.000499083
AA10	AA10 (formerly CBM33) proteins are copper-dependent lytic polysaccharide monooxygenases (LPMOs); some proteins have been shown to act on chitin, others on cellulose; lytic cellulose monooxygenase (C1-hydroxylating) (EC 1.14.99.54); lytic cellulose monooxygenase (C4-dehydrogenating)(EC 1.14.99.56); lytic chitin monooxygenase (EC 1.14.99.53); lytic xylan monooxygenase / xylan oxidase (glycosidic bo…	1.87978	0.599696	0.026968
GH13_30	α-glucosidase (EC 3.2.1.20)	1.89379	0.399271	0.00231023
GH13_28	[retaining] α-amylase (EC 3.2.1.1)	1.97896	0.508432	0.00850239
CBM74	Modules of approx. 300 residues appended to several alpha-amylases. The starch-binding function has been demonstrated for the CBM74 appended to the GH13 alpha-amylase of Microbacterium aureum B8.A	2.50761	0.763514	0.0216217
CBM34	Modules of approx. 120 residues. Granular starch-binding function has been demonstrated in the case of Thermoactinomyces vulgaris R-47 alpha-amylase 1 (TVAI).	2.72318	0.468124	0.000499083
GH25	Lysozyme (EC 3.2.1.17)	2.74202	0.888011	0.0290128
GH48	Reducing end-acting cellobiohydrolase (EC 3.2.1.176); endo-beta-1,4-glucanase (EC 3.2.1.4); chitinase (EC 3.2.1.14); cellobiohydrolase (EC 3.2.1.91)	2.83073	0.556967	0.00135054
GH13_18	[retaining] α-glucoside phosphorylase (EC 2.4.1.-);[retaining] sucrose 6(F)-phosphate phosphorylase (EC 2.4.1.329);glucosylglycerate phosphorylase (EC 2.4.1.352);[retaining] glucosylglycerol phosphorylase (EC 2.4.1.359);[retaining] sucrose phosphorylase (EC 2.4.1.7)	2.85098	0.717859	0.00757103
CBM2	Modules of approx. 100 residues and which are found in a large number of bacterial enzymes. The cellulose-binding function has been demonstrated in many cases. Several of these modules have been shown to also bind chitin or xylan.	3.07801	0.55668	0.000747171
GH6	endoglucanase (EC 3.2.1.4); cellobiohydrolase (EC 3.2.1.91); lichenase / endo-beta-1,3-1,4-glucanase (EC 3.2.1.73);	3.23709	0.40333	3.13079e-05
GT111	UDP-Galf: beta-1,3-galactofuranosyltransferase (EC 2.4.1.-)	3.27214	0.47158	0.00012561
GH13_20	[retaining] cyclic α-1,6-maltosyl-maltose hydrolase (EC 3.2.1.-);[retaining] reducing-end specific α-glucosidase (EC 3.2.1.-);[retaining] α-amylase (EC 3.2.1.1);[retaining] maltogenic α-amylase (EC 3.2.1.133);[retaining] neopullulanase (EC 3.2.1.135);[retaining] pullulanase (EC 3.2.1.41);[retaining] cyclomaltodextrinase (EC 3.2.1.54)	4.4404	1.00043	0.00367603
GH5_2	chitosanase (EC 3.2.1.132);endo-β-1,4-glucanase (EC 3.2.1.4);lichenase / endo-β-1,3-1,4-glucanase (EC 3.2.1.73);endo-β-1,4-xylanase (EC 3.2.1.8)	4.92999	0.871113	0.000633211
CBM41	Modules of approx. 100 residues found in primarily in bacterial pullulanases. The N-terminal module from Thermotoga maritima Pul13 has been shown to bind to the alpha-glucans amylose, amylopectin, pullulan, and oligosaccharide fragments derived from these polysaccharides (Lammerts van Bueren et al. (2004) Biochemistry 43:15633-42) (PMID: 15581376).	5.02433	0.867976	0.000512811
CBM25	Starch-binding function demonstrated in one case.	5.31364	0.892819	0.000440136
GH42	beta-galactosidase (EC 3.2.1.23); alpha-L-arabinopyranosidase (EC 3.2.1.-)	5.3701	0.998384	0.000903356
GH18	chitinase (EC 3.2.1.14); lysozyme (EC 3.2.1.17); endo-beta-N-acetylglucosaminidase (EC 3.2.1.96); peptidoglycan hydrolase with endo-beta-N-acetylglucosaminidase specificity (EC 3.2.1.-); Nod factor hydrolase (EC 3.2.1.-); xylanase inhibitor; concanavalin B; narbonin; dIota;-N-acetylchitobiase / reducing-end exo-hexosaminidase (EC 3.2.1.-); chitobiosidase (EC 3.2.1.200)	5.6343	0.800092	0.0001113
GH65	alpha,alpha-trehalase (EC 3.2.1.28); maltose phosphorylase (EC 2.4.1.8); trehalose phosphorylase (EC 2.4.1.64); kojibiose phosphorylase (EC 2.4.1.230); trehalose-6-phosphate phosphorylase (EC 2.4.1.216); nigerose phosphorylase (EC 2.4.1.279); 3-O-alpha-glucopyranosyl-L-rhamnose phosphorylase (EC 2.4.1.282); 1,2-alpha-glucosylglycerol phosphorylase (EC 2.4.1.332); alpha-glucosyl-1,2-beta-galactosy…	6.33485	0.952408	0.000185982
GH13_31	oligosaccharide α-4-glucosyltransferase (EC 2.4.1.161);palatinase (EC 3.2.1.-);[retaining] α-amylase (EC 3.2.1.1);[retaining] oligo-α-1,6-glucosidase (EC 3.2.1.10);α-glucosidase (EC 3.2.1.20);β-glucosidase (EC 3.2.1.21);glucodextranase (EC 3.2.1.70);[retaining] isomaltulose synthase / sucrose isomerase / sucrose glucosylmutase (EC 5.4.99.11)	6.94634	1.13309	0.0003392
Enriched in conventional sows
CBM70	The hyaluronan-specific binding function of the N-terminal CBM70 module of Streptococcus pneumoniae hyaluronate lyase has been demonstrated.	-8.95613	1.48882	0.000144002
GH13_12	[retaining] pullulanase (EC 3.2.1.41);isoamylase (EC 3.2.1.68)	-7.75518	1.35978	0.00022525
GH16_8	endo-β-1,4-galactosidase (EC 3.2.1.-);β-galactosidase (EC 3.2.1.23)	-7.66209	1.51818	0.000729232
GH20	beta-hexosaminidase (EC 3.2.1.52); lacto-N-biosidase (EC 3.2.1.140); beta-1,6-N-acetylglucosaminidase (EC 3.2.1.-); beta-6-SO3-N-acetylglucosaminidase (EC 3.2.1.-)	-7.21026	1.11024	6.48727e-05
GH70	dextransucrase (EC 2.4.1.5); alternansucrase (EC 2.4.1.140); reuteransucrase (EC 2.4.1.-); alpha-4,6-glucanotransferase (EC 2.4.1.-); alpha-1,2-branched dextransucrase (EC 2.4.1.-); alpha-4,3-glucanotransferase (EC 2.4.1.-)	-6.79017	0.663832	2.30004e-07
GT4	sucrose synthase (EC 2.4.1.13); sucrose-phosphate synthase (EC 2.4.1.14); alpha-glucosyltransferase (EC 2.4.1.52); lipopolysaccharide N-acetylglucosaminyltransferase (EC 2.4.1.56); phosphatidylinositol alpha-mannosyltransferase (EC 2.4.1.57); GDP-Man: Man1GlcNAc2-PP-dolichol alpha-1,3-mannosyltransferase (EC 2.4.1.132); GDP-Man: Man3GlcNAc2-PP-dolichol/Man4GlcNAc2-PP-dolichol alpha-1,2-mannosyltr…	-5.18775	0.82625	9.30244e-05
GH65	alpha,alpha-trehalase (EC 3.2.1.28); maltose phosphorylase (EC 2.4.1.8); trehalose phosphorylase (EC 2.4.1.64); kojibiose phosphorylase (EC 2.4.1.230); trehalose-6-phosphate phosphorylase (EC 2.4.1.216); nigerose phosphorylase (EC 2.4.1.279); 3-O-alpha-glucopyranosyl-L-rhamnose phosphorylase (EC 2.4.1.282); 1,2-alpha-glucosylglycerol phosphorylase (EC 2.4.1.332); alpha-glucosyl-1,2-beta-galactosy…	-4.9038	1.24715	0.00540069
GH43_19	α-L-arabinofuranosidase (EC 3.2.1.55)	-4.87531	1.41461	0.0129522
GH84	N-acetyl beta-glucosaminidase (EC 3.2.1.52); hyaluronidase (EC 3.2.1.35); [protein]-3-O-(GlcNAc)-L-Ser/Thr beta-N-acetylglucosaminidase (EC 3.2.1.169)	-4.77494	0.975243	0.000903356
GH137	beta-L-arabinofuranosidase (EC 3.2.1.185)	-4.66064	1.53344	0.0252229
CBM30	Binding to cellulose has been demonstrated for the N-terminal module of Fibrobacter succinogenes CelF.	-4.49292	1.56321	0.0329624
GH120	beta-xylosidase (EC 3.2.1.37)	-4.48117	1.33152	0.0148733
GH33	sialidase or neuraminidase (EC 3.2.1.18); trans-sialidase (EC 2.4.1.-); anhydrosialidase (EC 4.2.2.15); Kdo hydrolase (EC 3.2.1.124); 2-keto-3-deoxynononic acid hydrolase / KDNase (EC 3.2.1.-)	-4.38905	1.41783	0.0226829
GT51	murein polymerase (EC 2.4.1.129).	-4.34782	1.06047	0.00385782
GH123	beta-N-acetylgalactosaminidase (EC 3.2.1.53); glycosphingolipid beta-N-acetylgalactosaminidase (EC 3.2.1.-)	-4.30233	0.947533	0.00163093
GH1	beta-glucosidase (EC 3.2.1.21); beta-galactosidase (EC 3.2.1.23); beta-mannosidase (EC 3.2.1.25); beta-glucuronidase (EC 3.2.1.31); beta-xylosidase (EC 3.2.1.37); beta-D-fucosidase (EC 3.2.1.38); phlorizin hydrolase (EC 3.2.1.62); exo-beta-1,4-glucanase (EC 3.2.1.74); 6-phospho-beta-galactosidase (EC 3.2.1.85); 6-phospho-beta-glucosidase (EC 3.2.1.86); strictosidine beta-glucosidase (EC 3.2.1.105…	-4.11719	0.57955	3.08173e-05
PL8_1	hyaluronate lyase (EC 4.2.2.1); chondroitin AC lyase (EC 4.2.2.5); xanthan lyase (EC 4.2.2.12); chondroitin ABC lyase (EC 4.2.2.20); heparin lyase / heparin lyase I (EC 4.2.2.7); poly(β-mannuronate) lyase / M-specific alginate lyase (EC 4.2.2.3)	-4.09437	1.00563	0.00403193
CBM51	Modules of approx. 150 residues found attached to various enzymes from families GH2, GH27, GH31, GH95, GH98 and GH101 . Binding to galactose and to blood group A/B-antigens demonstrated in the case of C. perfringens GH95CBM51 and GH98CBM51 respectively [Gregg KJ et al. (2008) J. Biol. Chem. 283:12604-13 PMID: 18292090].	-4.00812	1.21832	0.0166707
GH16_3	endo-β-1,4-galactosidase (EC 3.2.1.-);β-glucosidase (EC 3.2.1.21);endo-β-1,3-glucanase / laminarinase (EC 3.2.1.39);endo-β-1,3(4)-glucanase / lichenase-laminarinase (EC 3.2.1.6);lichenase / endo-β-1,3-1,4-glucanase (EC 3.2.1.73)	-3.97662	1.21302	0.0169742
GH68	levansucrase (EC 2.4.1.10); beta-fructofuranosidase (EC 3.2.1.26); inulosucrase (EC 2.4.1.9).	-3.92429	1.00039	0.00544886
GH13_28	[retaining] α-amylase (EC 3.2.1.1)	-3.89271	1.04599	0.0076866
GT35	glycogen or starch phosphorylase (EC 2.4.1.1).	-3.82001	1.05608	0.00921244
GH13_29	α-glucosidase (EC 3.2.1.20);[retaining] a,α-trehalose-6-phosphate hydrolase (EC 3.2.1.93)	-3.62936	0.926795	0.00546492
GH4	maltose-6-phosphate glucosidase (EC 3.2.1.122); alpha-glucosidase (EC 3.2.1.20); alpha-galactosidase (EC 3.2.1.22); 6-phospho-beta-glucosidase (EC 3.2.1.86); alpha-glucuronidase (EC 3.2.1.139); alpha-galacturonase (EC 3.2.1.67); palatinase (EC 3.2.1.-)	-3.42305	1.08055	0.0204761
GT56	TDP-Fuc4NAc: lipid II Fuc4NAc transferase (EC 2.4.1.-)	-3.39233	1.07371	0.0207068
GH29	alpha-L-fucosidase (EC 3.2.1.51); alpha-1,3/1,4-L-fucosidase (EC 3.2.1.111); alpha-1,2-L-fucosidase (EC 3.2.1.63); alpha-1,6-fucosidase (EC 3.2.1.127)	-3.28781	1.03574	0.0203406
CBM57	Created from reading Schallus et al (2008) Mol Biol Cell. 19:3404-3414 [PMID: 18524852] and finding related domains attached to various glycosidases.	-3.24108	1.14751	0.0363722
GH13_21	[retaining] α-amylase (EC 3.2.1.1);α-glucosidase (EC 3.2.1.20)	-3.16769	0.993974	0.020096
GT20	alpha,alpha-trehalose-phosphate synthase [UDP-forming] (EC 2.4.1.15); Glucosylglycerol-phosphate synthase (EC 2.4.1.213); trehalose-6-P phosphatase (EC 3.1.3.12); [retaining] GDP-valeniol: validamine 7-phosphate valeniolyltransferase (EC 2.-.-.-)	-3.13612	0.986532	0.0202968
CBM41	Modules of approx. 100 residues found in primarily in bacterial pullulanases. The N-terminal module from Thermotoga maritima Pul13 has been shown to bind to the alpha-glucans amylose, amylopectin, pullulan, and oligosaccharide fragments derived from these polysaccharides (Lammerts van Bueren et al. (2004) Biochemistry 43:15633-42) (PMID: 15581376).	-3.12061	0.803983	0.00571268
GT101	beta-glucosyltransferase (EC 2.4.1.-)	-3.10319	0.733267	0.00304202
GH101	endo-alpha-N-acetylgalactosaminidase (EC 3.2.1.97)	-2.97989	0.807879	0.00821952
GH63	processing alpha-glucosidase (EC 3.2.1.106); alpha-1,3-glucosidase (EC 3.2.1.84); alpha-glucosidase (EC 3.2.1.20); mannosylglycerate alpha-mannosidase / mannosylglycerate hydrolase (EC 3.2.1.170); glucosylglycerate hydrolase (EC 3.2.1.208)	-2.92454	0.877974	0.0155638
CBM71	The two CBM71s of S. pneumoniae BgaA bind lactose and LacNAc.	-2.81591	0.851774	0.0163516
GH2	beta-galactosidase (EC 3.2.1.23) ; beta-mannosidase (EC 3.2.1.25); beta-glucuronidase (EC 3.2.1.31); alpha-L-arabinofuranosidase (EC 3.2.1.55); mannosylglycoprotein endo-beta-mannosidase (EC 3.2.1.152); exo-beta-glucosaminidase (EC 3.2.1.165); alpha-L-arabinopyranosidase (EC 3.2.1.-); beta-galacturonidase (EC 3.2.1.-); beta-xylosidase (EC 3.2.1.37); beta-D-galactofuranosidase (EC 3.2.1.146); beta…	-2.76618	0.718106	0.00605166
GH13_11	[retaining] 4-α-glucanotransferase / amylomaltase (EC 2.4.1.25);α-glucosidase (EC 3.2.1.20);isoamylase (EC 3.2.1.68)	-2.7265	0.872683	0.0219172
GH31	alpha-glucosidase (EC 3.2.1.20); alpha-galactosidase (EC 3.2.1.22); alpha-mannosidase (EC 3.2.1.24); alpha-1,3-glucosidase (EC 3.2.1.84); sucrase-isomaltase (EC 3.2.1.48) (EC 3.2.1.10); alpha-xylosidase (EC 3.2.1.177); alpha-glucan lyase (EC 4.2.2.13); isomaltosyltransferase (EC 2.4.1.387); oligosaccharide alpha-1,4-glucosyltransferase (EC 2.4.1.161); sulfoquinovosidase (EC 3.2.1.199); alpha-6-gl…	-2.70778	0.568086	0.0011272
GH13_20	[retaining] cyclic α-1,6-maltosyl-maltose hydrolase (EC 3.2.1.-);[retaining] reducing-end specific α-glucosidase (EC 3.2.1.-);[retaining] α-amylase (EC 3.2.1.1);[retaining] maltogenic α-amylase (EC 3.2.1.133);[retaining] neopullulanase (EC 3.2.1.135);[retaining] pullulanase (EC 3.2.1.41);[retaining] cyclomaltodextrinase (EC 3.2.1.54)	-2.63966	0.90796	0.0312725
GH73	lysozyme (EC 3.2.1.17); mannosyl-glycoprotein endo-beta-N-acetylglucosaminidase (EC 3.2.1.96); peptidoglycan hydrolase with endo-beta-N-acetylglucosaminidase specificity (EC 3.2.1.-)	-2.48795	0.918177	0.0445928
CBM32	Binding to galactose and lactose has been demonstrated for the module of Micromonospora viridifaciens sialidase (PMID: 16239725). Binding to polygalacturonic acid has been shown for a Yersinia member (PMID: 17292916). Binding to LacNAc (beta-D-galactosyl-1,4-beta-D-N-acetylglucosamine) has been shown for an N-acetylglucosaminidase from Clostridium perfingens (PMID: 16990278).	-2.47804	0.720353	0.0130159
CBM50	Modules of approx. 50 residues found attached to various enzymes from families GH18, GH19, GH23, GH24, GH25 and GH73, i.e. enzymes cleaving either chitin or peptidoglycan. Binding to chitopentaose demonstrated in the case of Pteris ryukyuensis chitinase A [Ohnuma T et al. (2008) J. Biol. Chem. 283:5178-87 (PMID: 18083709)]. CBM50 modules are also found in a multitude of other enzymes targeting th…	-2.44562	0.681449	0.00974618
CBM40	Modules of approx. 200 residues, found at the N-terminus of GH33 sialidases. Can also be found inserted in the beta-propeller of GH33 sialidases. The sialic acid binding function has been demonstrated for the N-terminal CBM40 of Vibrio cholerae sialidase (Moustafa et al. (2004) J Biol Chem 279:40819-26) (PMID: 15226294).	-2.1896	0.785642	0.0392924
CE11	UDP-3-0-acyl N-acetylglucosamine deacetylase (EC 3.5.1.108).	-2.16063	0.749737	0.0326181
GH37	alpha,alpha-trehalase (EC 3.2.1.28).	-2.07226	0.541112	0.00622981
GH92	mannosyl-oligosaccharide alpha-1,2-mannosidase (EC 3.2.1.113); mannosyl-oligosaccharide alpha-1,3-mannosidase (EC 3.2.1.-); mannosyl-oligosaccharide alpha-1,6-mannosidase (EC 3.2.1.-); alpha-mannosidase (EC 3.2.1.24); alpha-1,2-mannosidase (EC 3.2.1.-); alpha-1,3-mannosidase (EC 3.2.1.207); alpha-1,4-mannosidase (EC 3.2.1.-); mannosyl-1-phosphodiester alpha-1,P-mannosidase (EC 3.2.1.-)	-1.80986	0.623583	0.0313557
GH23	lysozyme type G (EC 3.2.1.17); peptidoglycan lyase (EC 4.2.2.n1) also known in the literature as peptidoglycan lytic transglycosylase; chitinase (EC 3.2.1.14)	-1.75586	0.565811	0.0226402
PL15_2	heparin lyase / heparin lyase I (EC 4.2.2.7);heparin-sulfate lyase / heparin lyase III (EC 4.2.2.8)	-1.50125	0.512888	0.0304934
Enriched in pasture sows
GH13_16	trehalose synthase / maltose glucosylmutase (EC 5.4.99.16)	1.44824	0.451894	0.0196132
AA10	AA10 (formerly CBM33) proteins are copper-dependent lytic polysaccharide monooxygenases (LPMOs); some proteins have been shown to act on chitin, others on cellulose; lytic cellulose monooxygenase (C1-hydroxylating) (EC 1.14.99.54); lytic cellulose monooxygenase (C4-dehydrogenating)(EC 1.14.99.56); lytic chitin monooxygenase (EC 1.14.99.53); lytic xylan monooxygenase / xylan oxidase (glycosidic bo…	1.59345	0.380995	0.00332346
GH44	endoglucanase (EC 3.2.1.4); xyloglucanase (EC 3.2.1.151)	2.10057	0.78293	0.0467134
GH43_29	α-1,2-L-arabinofuranosidase (EC 3.2.1.-);α-1,3-L-arabinofuranosidase (EC 3.2.1.-);xylan β-1,4-xylosidase (EC 3.2.1.37);α-L-arabinofuranosidase (EC 3.2.1.55)	2.13975	0.688284	0.022531
GH13	alpha-amylase (EC 3.2.1.1); pullulanase (EC 3.2.1.41); cyclomaltodextrin glucanotransferase (EC 2.4.1.19); cyclomaltodextrinase (EC 3.2.1.54); trehalose-6-phosphate hydrolase (EC 3.2.1.93); oligo-alpha-glucosidase (EC 3.2.1.10); maltogenic amylase (EC 3.2.1.133); neopullulanase (EC 3.2.1.135); alpha-glucosidase (EC 3.2.1.20); maltotetraose-forming alpha-amylase (EC 3.2.1.60); isoamylase (EC 3.2.1…	2.15597	0.555285	0.00571268
GH94	cellobiose phosphorylase (EC 2.4.1.20); laminaribiose phosphorylase (EC 2.4.1.31); cellodextrin phosphorylase (EC 2.4.1.49); chitobiose phosphorylase (EC 2.4.1.280); cellobionic acid phosphorylase (EC 2.4.1.321); beta-1,2-oligoglucan phosphorylase (EC 2.4.1.333); 4-O-beta-D-glucosyl-D-galactose phosphorylase (EC 2.4.1.-); solabiose phosphorylase (EC 2.4.1.389)	2.26062	0.591632	0.00628388
CE2	acetyl xylan esterase (EC 3.1.1.72).	2.35601	0.51265	0.00150776
GH36	alpha-galactosidase (EC 3.2.1.22); alpha-N-acetylgalactosaminidase (EC 3.2.1.49); stachyose synthase (EC 2.4.1.67); raffinose synthase (EC 2.4.1.82)	2.39661	0.602352	0.00496265
GT0	Glycosyltransferases not yet assigned to a family	2.39852	0.484128	0.000822989
GH0	Glycoside hydrolases not yet assigned to a family.	2.42023	0.70992	0.013721
GH5_2	chitosanase (EC 3.2.1.132);endo-β-1,4-glucanase (EC 3.2.1.4);lichenase / endo-β-1,3-1,4-glucanase (EC 3.2.1.73);endo-β-1,4-xylanase (EC 3.2.1.8)	2.53273	0.85747	0.0290128
GT111	UDP-Galf: beta-1,3-galactofuranosyltransferase (EC 2.4.1.-)	2.73296	1.00144	0.0435629
GH43_35	xylan β-1,4-xylosidase (EC 3.2.1.37);α-L-arabinofuranosidase (EC 3.2.1.55)	2.87729	0.901742	0.0200862
CBM86		3.00125	0.820021	0.00850625
PL1	pectate lyase (EC 4.2.2.2); exo-pectate lyase (EC 4.2.2.9); pectin lyase (EC 4.2.2.10).	3.26327	0.473323	3.13079e-05
CBM42	Modules of approx. 160 residues found mostly at the C-terminus of GH54 catalytic domains. Binding to arabinofuranose (present in arabinoxylan) has been demonstrated.	3.31677	0.597123	0.000299457
CBM26	Starch-binding function demonstrated in two cases.	3.40965	0.68769	0.000822989
CBM25	Starch-binding function demonstrated in one case.	3.42534	1.14159	0.026968
CBM74	Modules of approx. 300 residues appended to several alpha-amylases. The starch-binding function has been demonstrated for the CBM74 appended to the GH13 alpha-amylase of Microbacterium aureum B8.A	3.50983	0.658102	0.000440136
CBM2	Modules of approx. 100 residues and which are found in a large number of bacterial enzymes. The cellulose-binding function has been demonstrated in many cases. Several of these modules have been shown to also bind chitin or xylan.	4.7449	0.358784	3.14953e-09
CBM9	Modules of approx. 170 residues found so far only in xylanases. The cellulose-binding function has been demonstrated in one case.	4.80956	0.663215	2.53665e-05

## Sheet: Table S3
Table S3. Comparison of classes of antimicrobial resistance genes (ARGs) in the fecal microbiomes of conventionally- and pasture-raised pigs within the nursery, growing-finishing, and sow production phases.
The effect size is indicated by the coefficient values. Positive coefficient values indicate classes of ARGs that were relatively more abundant in the pature-raised pigs
and negative coefficient values indicate classes of ARGs relatively more abundant in the conventionally-raised pigs. FDR = false discovery rate.
Antimicrobial class	Coefficient	SEM	FDR
Nursery pigs
Nucleosides	-5.77716	0.678788	3.74721e-06
Diaminopyrimidines	-4.58545	1.04295	0.00206984
Sulfonamides	-4.51883	1.41915	0.0160907
Aminoglycosides	-3.85699	0.337344	1.47541e-07
Macrolides-Lincosamides-Streptogramin B	-1.42472	0.244045	0.000183113
Tetracyclines	-1.32615	0.114349	1.47541e-07
Rifamycin	0.560214	0.159875	0.00993549
Growing-finishing pigs
Sulfonamides	-4.31229	0.858415	0.000367467
Peptides	-3.93805	1.46215	0.0236303
Phenicols	-3.8503	0.690667	0.000180513
Disinfecting agents and antiseptics	-3.53678	1.23385	0.0194021
Diaminopyrimidines	-3.21612	0.935154	0.0068989
Nucleosides	-3.07274	0.596171	0.000333346
Aminoglycosides	-2.94364	0.380661	7.39371e-06
Glycopeptides	-2.60797	0.920086	0.0194021
Multidrug	-1.95178	0.794474	0.0348993
Beta-lactams	-1.60161	0.439074	0.00505983
Macrolides-Lincosamides-Streptogramin B	-1.49095	0.122333	2.97156e-08
Tetracyclines	-1.205	0.0911964	1.94952e-08
Rifamycin	1.6597	0.220934	7.87211e-06
Sows
Peptides	-4.56814	1.00815	0.000443209
Multidrug	-3.36249	0.690933	0.000232843
Nucleoside	-2.81776	0.406914	3.26278e-06
Sulfonamides	-2.54677	0.496677	0.000150858
Aminoglycosides	-1.91461	0.207406	4.37137e-08
Macrolides-Lincosamides-Streptogramin B	-1.91371	0.143235	1.66651e-10
Tetracyclines	-1.39797	0.124572	2.10813e-09
Beta-lactams	-1.22311	0.383438	0.00749027
Rifamycin	0.562122	0.213124	0.0237903
Aminocoumarins	1.58143	0.49233	0.00749027
Phosphonic acid	1.73872	0.525683	0.00711924

## Sheet: Table S4
Table S4. Differentially abundant antimicrobial resistance genes (ARGs) in the fecal microbiomes of conventionally- and pasture-raised pigs within the nursery, growing-finishing, and sow production phases. The effect size is indicated by the coefficient values.
Negative coefficient values indicate ARGs relatively more abundant in the conventionally-raised pigs and positive coefficient values indicate ARGs families relatively more abundant in the pasture-raised pigs. FDR = false discovery rate.
Antimicrobial resistance gene	Mechanism	Antimicrobial class	Coefficient	SEM	FDR
Enriched in conventional nursery pigs
aac(6')-Im	Aminoglycoside N-acetyltransferase	Aminoglycosides	-5.32966	1.07569	0.00137218
aad(6)	Aminoglycoside O-nucleotidyltransferase	Aminoglycosides	-5.38674	0.713066	4.76514e-05
aadS	Aminoglycoside O-nucleotidyltransferase	Aminoglycosides	-6.64761	0.616084	1.4205e-06
ant(6)-Ia	Aminoglycoside O-nucleotidyltransferase	Aminoglycosides	-3.6895	0.865352	0.00403208
ant(6)-Ib	Aminoglycoside O-nucleotidyltransferase	Aminoglycosides	-2.40505	0.372169	0.000180486
aph(2'')-If	Aminoglycoside O-phosphotransferase	Aminoglycosides	-1.24745	0.464221	0.0443431
aph(2'')-IIa	Aminoglycoside O-phosphotransferase	Aminoglycosides	-6.02099	1.16435	0.00107527
aph(3'')-Ib	Aminoglycoside O-phosphotransferase	Aminoglycosides	-3.95246	1.17778	0.0168288
aph(3')-IIIa	Aminoglycoside O-phosphotransferase	Aminoglycosides	-6.18532	0.522	5.32192e-07
aph(6)-Id	Aminoglycoside O-phosphotransferase	Aminoglycosides	-3.88746	0.91197	0.00403208
cfxA2	Beta-lactamase	Beta-lactams	-5.89586	0.496311	5.32192e-07
cmeB	Resistance-nodulation-cell division antibiotic efflux pump	Multidrug	-2.19001	0.656521	0.0173009
dfrF	Trimethoprim resistant dihydrofolate reductase	Diaminopyrimidines	-4.86229	0.648171	5.01816e-05
erm(B)	23S ribosomal RNA methyltransferase	Macrolides-Lincosamides-Streptogramin B	-3.29938	0.455789	6.4363e-05
erm(F)	23S ribosomal RNA methyltransferase	Macrolides-Lincosamides-Streptogramin B	-10.0632	0.864599	6.01894e-07
erm(G)	23S ribosomal RNA methyltransferase	Macrolides-Lincosamides-Streptogramin B	-8.75306	0.313371	7.02385e-11
erm(Q)	23S ribosomal RNA methyltransferase	Macrolides-Lincosamides-Streptogramin B	-1.90439	0.668846	0.0367698
lnu(A)	Lincosamide nucleotidyltransferase	Macrolides-Lincosamides-Streptogramin B	-3.03442	1.12726	0.0442936
lnu(C)	Lincosamide nucleotidyltransferase	Macrolides-Lincosamides-Streptogramin B	-1.09705	0.237393	0.00230722
mel	msr-type ABC-F protein	Macrolides-Lincosamides-Streptogramin B	-2.09973	0.518013	0.00550235
mph(B)	Macrolide phosphotransferase	Macrolides-Lincosamides-Streptogramin B	-3.13272	0.698639	0.00294313
rmtD2	16S rRNA methyltransferase	Aminoglycosides	-2.59034	0.634661	0.00530661
rmtF	16S rRNA methyltransferase	Aminoglycosides	-2.9333	0.695617	0.00430259
sat-4	Streptothricin acetyltransferase	Nucleoside	-5.79885	0.671891	1.3048e-05
sul1	Sulfonamide resistant dihydropteroate synthase	Sulfonamides	-4.15231	1.5027	0.0409336
sul2	Sulfonamide resistant dihydropteroate synthase	Sulfonamides	-3.49394	1.08574	0.0202237
tet(32)	Tetracycline-resistant ribosomal protection protein	Tetracyclines	-1.89786	0.320257	0.000347121
tet(40)	Major facilitator superfamily antibiotic efflux pump	Tetracyclines	-2.30016	0.319626	6.581e-05
tet(44)	Tetracycline-resistant ribosomal protection protein	Tetracyclines	-1.41287	0.229989	0.000267132
tet(A)	Major facilitator superfamily antibiotic efflux pump	Tetracyclines	-4.45707	1.44846	0.0257786
tet(B)	Major facilitator superfamily antibiotic efflux pump	Tetracyclines	-5.2188	1.0974	0.00187588
tet(O/32/O)	Tetracycline-resistant ribosomal protection protein	Tetracyclines	-1.47953	0.43672	0.0161829
tet(O/M/O)	Tetracycline-resistant ribosomal protection protein	Tetracyclines	-0.815066	0.299276	0.0422139
tet(O/W)	Tetracycline-resistant ribosomal protection protein	Tetracyclines	-1.93637	0.150457	2.97984e-07
tet(O/W/32/O)	Tetracycline-resistant ribosomal protection protein	Tetracyclines	-1.62729	0.321253	0.00119505
tet(Q)	Tetracycline-resistant ribosomal protection protein	Tetracyclines	-1.09107	0.329397	0.0177463
tet(W)	Tetracycline-resistant ribosomal protection protein	Tetracyclines	-1.19985	0.18985	0.000209679
tet(W/32/O)	Tetracycline-resistant ribosomal protection protein	Tetracyclines	-2.39686	0.513248	0.00214294
tet(W/N/W)	Tetracycline-resistant ribosomal protection protein	Tetracyclines	-2.31601	0.335325	9.90746e-05
tet(X)	Tetracycline inactivation enzyme	Tetracyclines	-9.13408	0.52772	1.18786e-08
tet(X3)	Tetracycline inactivation enzyme	Tetracyclines	-1.86133	0.564125	0.0180072
tet(X4)	Tetracycline inactivation enzyme	Tetracyclines	-4.55247	0.557359	2.25264e-05
tet(X5)	Tetracycline inactivation enzyme	Tetracyclines	-2.28375	0.487995	0.00212328
tetB(P)	Tetracycline-resistant ribosomal protection protein	Tetracyclines	-3.8036	0.853008	0.00303239
Enriched in pasture nursery pigs
tet(L)	Major facilitator superfamily antibiotic efflux pump	Tetracyclines	3.52986	0.474192	5.32962e-05
helR	Helicase-like RNA polymerase protection protein	Rifamycin	4.74921	0.950179	0.00131993
efrB	ATP-binding cassette (ABC) antibiotic efflux pump	Multidrug	2.87166	0.688957	0.0045846
erm(T)	23S ribosomal RNA methyltransferase	Macrolides-Lincosamides-Streptogramin B	2.76108	0.848163	0.019186
blaOXA-664	Beta-lactamase	Beta-lactams	1.87298	0.658999	0.0369758
tet(M)	Tetracycline-resistant ribosomal protection protein	Tetracyclines	1.45333	0.514144	0.037949
tet(45)	Major facilitator superfamily antibiotic efflux pump	Tetracyclines	1.75556	0.632449	0.040494
Streptomyces venezuelae rox	Rifampin monooxygenase	Rifamycin	2.18274	0.800345	0.0422139
blaARL-6	Beta-lactamase	Beta-lactams	1.69666	0.63598	0.0458752
Enriched in conventional growing-finishing pigs
aad(6)	Aminoglycoside O-nucleotidyltransferase	Aminoglycosides	-2.66364	0.583965	0.00220258
aadA6	Aminoglycoside O-nucleotidyltransferase	Aminoglycosides	-3.1429	1.00687	0.0223614
aadA8	Aminoglycoside O-nucleotidyltransferase	Aminoglycosides	-2.96345	0.735072	0.0052168
aadS	Aminoglycoside O-nucleotidyltransferase	Aminoglycosides	-2.55537	0.446282	0.00037108
acrF	Resistance-nodulation-cell division antibiotic efflux pump	Multidrug	-3.39659	1.15877	0.0306199
acrS	Resistance-nodulation-cell division antibiotic efflux pump	Multidrug	-3.40959	1.24382	0.0409336
ant(3'')-IIa	Aminoglycoside O-nucleotidyltransferase	Aminoglycosides	-5.41292	1.08381	0.00117104
ant(6)-Ia	Aminoglycoside O-nucleotidyltransferase	Aminoglycosides	-6.70385	0.561298	3.1978e-07
ant(6)-Ib	Aminoglycoside O-nucleotidyltransferase	Aminoglycosides	-2.12412	0.50803	0.0040733
aph(2'')-IIa	Aminoglycoside O-phosphotransferase	Aminoglycosides	-2.44486	0.857175	0.0351075
aph(3'')-Ib	Aminoglycoside O-phosphotransferase	Aminoglycosides	-2.47569	0.595944	0.00426622
aph(3')-IIIa	Aminoglycoside O-phosphotransferase	Aminoglycosides	-3.20444	0.469857	8.09691e-05
aph(6)-Id	Aminoglycoside O-phosphotransferase	Aminoglycosides	-2.34758	0.712237	0.0173009
blaACI-1	Beta-lactamase	Beta-lactams	-1.87447	0.582755	0.019186
blaEC-13	Beta-lactamase	Beta-lactams	-2.53675	0.853254	0.0285278
blaEC-18	Beta-lactamase	Beta-lactams	-3.48924	1.2188	0.0346257
catP	Chloramphenicol acetyltransferase	Phenicols	-2.47001	0.499838	0.0012127
catS	Chloramphenicol acetyltransferase	Phenicols	-2.25048	0.854027	0.0462234
cfxA2	Beta-lactamase	Beta-lactams	-7.59753	0.346894	2.32162e-10
cfxA6	Beta-lactamase	Beta-lactams	-1.61027	0.481068	0.0161829
cpxA	Resistance-nodulation-cell division antibiotic efflux pump	Multidrug	-3.28343	1.15493	0.0356068
emrY	Major facilitator superfamily antibiotic efflux pump	Multidrug	-3.23112	1.14144	0.0363309
eptA	pmr phosphoethanolamine transferase	Peptides	-2.84111	1.08675	0.0478082
erm(33)	23S ribosomal RNA methyltransferase	Macrolides-Lincosamides-Streptogramin B	-2.0639	0.571923	0.0105345
erm(49)	23S ribosomal RNA methyltransferase	Macrolides-Lincosamides-Streptogramin B	-2.36052	0.824972	0.0346257
erm(52)	23S ribosomal RNA methyltransferase	Macrolides-Lincosamides-Streptogramin B	-1.94775	0.536916	0.0102663
erm(B)	23S ribosomal RNA methyltransferase	Macrolides-Lincosamides-Streptogramin B	-4.03952	0.407103	1.88271e-06
erm(F)	23S ribosomal RNA methyltransferase	Macrolides-Lincosamides-Streptogramin B	-2.23271	0.347264	0.000142687
erm(G)	23S ribosomal RNA methyltransferase	Macrolides-Lincosamides-Streptogramin B	-10.0932	0.469556	2.32162e-10
erm(Q)	23S ribosomal RNA methyltransferase	Macrolides-Lincosamides-Streptogramin B	-5.0799	0.62918	1.72711e-05
erm(X)	23S ribosomal RNA methyltransferase	Macrolides-Lincosamides-Streptogramin B	-3.9593	1.4622	0.0422139
hns	Major facilitator superfamily antibiotic efflux pump; resistance-nodulation-cell division antibiotic efflux pump	Multidrug	-2.13938	0.744839	0.0343449
lnu(A)	Lincosamide nucleotidyltransferase	Macrolides-Lincosamides-Streptogramin B	-3.54652	1.11505	0.0202237
lnu(C)	Lincosamide nucleotidyltransferase	Macrolides-Lincosamides-Streptogramin B	-0.53455	0.156769	0.014969
lnu(D)	Lincosamide nucleotidyltransferase	Macrolides-Lincosamides-Streptogramin B	-2.13512	0.618671	0.0138361
lnu(P)	Lincosamide nucleotidyltransferase	Macrolides-Lincosamides-Streptogramin B	-3.6889	0.596601	0.00020029
lsa(C)	lsa-type ABC-F protein	Macrolides-Lincosamides-Streptogramin B	-2.25292	0.416277	0.000588384
lsa(E)	lsa-type ABC-F protein	Macrolides-Lincosamides-Streptogramin B	-6.12733	0.880814	6.581e-05
mdtA	Resistance-nodulation-cell division antibiotic efflux pump	Multidrug	-2.44209	0.938403	0.0484208
mdtB	Resistance-nodulation-cell division antibiotic efflux pump	Multidrug	-2.46013	0.870652	0.036543
mdtF	Resistance-nodulation-cell division antibiotic efflux pump	Multidrug	-3.40849	1.13256	0.0272662
mdtM	Major facilitator superfamily antibiotic efflux pump	Multidrug	-2.89655	1.08707	0.0443431
mdtO	Major facilitator superfamily antibiotic efflux pump	Multidrug	-2.55036	0.920478	0.0393922
mdtP	Major facilitator superfamily antibiotic efflux pump	Multidrug	-3.46857	1.14635	0.0266435
mel	msr-type ABC-F protein	Macrolides-Lincosamides-Streptogramin B	-2.96641	0.446081	0.000103609
mph(B)	Macrolide phosphotransferase	Macrolides-Lincosamides-Streptogramin B	-3.92319	0.730245	0.000625982
msbA	ATP-binding cassette antibiotic efflux pump	Multidrug	-2.13741	0.81069	0.0462234
pmrF	pmr phosphoethanolamine transferase	Peptides	-2.61382	0.989823	0.0460748
poxtA	Miscellaneous ABC-F subfamily ATP-binding cassette ribosomal protection proteins	Multidrug	-1.79472	0.655676	0.0409336
sat-4	Streptothricin acetyltransferase	Nucleoside	-2.89512	0.608102	0.00161684
tet(39)	Major facilitator superfamily antibiotic efflux pump	Tetracyclines	-3.08195	1.01195	0.0257786
tet(40)	Major facilitator superfamily antibiotic efflux pump	Tetracyclines	-1.70587	0.23947	5.62252e-05
tet(44)	Tetracycline-resistant ribosomal protection protein	Tetracyclines	-2.88412	0.723197	0.00550235
tet(B)	Major facilitator superfamily antibiotic efflux pump	Tetracyclines	-2.92924	0.777336	0.00806835
tet(C)	Major facilitator superfamily antibiotic efflux pump	Tetracyclines	-2.81032	0.445522	0.000173156
tet(G)	Major facilitator superfamily antibiotic efflux pump	Tetracyclines	-1.53813	0.593608	0.0492984
tet(M)	Tetracycline-resistant ribosomal protection protein	Tetracyclines	-3.07489	0.52883	0.000329879
tet(O)	Tetracycline-resistant ribosomal protection protein	Tetracyclines	-0.971835	0.236169	0.00447575
tet(O/M/O)	Tetracycline-resistant ribosomal protection protein	Tetracyclines	-0.866427	0.198235	0.00305133
tet(O/W)	Tetracycline-resistant ribosomal protection protein	Tetracyclines	-1.61132	0.218333	4.50378e-05
tet(O/W/32/O)	Tetracycline-resistant ribosomal protection protein	Tetracyclines	-1.02345	0.374016	0.0409336
tet(Q)	Tetracycline-resistant ribosomal protection protein	Tetracyclines	-1.04116	0.182246	0.000374567
tet(T)	Tetracycline-resistant ribosomal protection protein	Tetracyclines	-2.6338	0.787845	0.0161829
tet(W)	Tetracycline-resistant ribosomal protection protein	Tetracyclines	-1.08137	0.199609	0.000588384
tet(W/32/O)	Tetracycline-resistant ribosomal protection protein	Tetracyclines	-2.5548	0.215445	3.1978e-07
tet(W/N/W)	Tetracycline-resistant ribosomal protection protein	Tetracyclines	-1.4264	0.229802	0.000195507
tet(X)	Tetracycline inactivation enzyme	Tetracyclines	-1.78392	0.237931	3.84705e-05
tet(X4)	Tetracycline inactivation enzyme	Tetracyclines	-2.85803	0.549351	0.000843072
tet(X5)	Tetracycline inactivation enzyme	Tetracyclines	-2.39252	0.504165	0.00163732
tetA(P)	Major facilitator superfamily antibiotic efflux pump	Tetracyclines	-3.10114	0.544608	0.000376783
tetB(P)	Tetracycline-resistant ribosomal protection protein	Tetracyclines	-5.15284	1.05456	0.00132212
vatE	Streptogramin vat acetyltransferase	Macrolides-Lincosamides-Streptogramin B	-2.7618	0.851313	0.0184239
Enriched in pasture growing-finishing pigs
dfrE	Trimethoprim resistant dihydrofolate reductase	Diaminopyrimidines	0.864634	0.219422	0.00599521
blaPEDO-2	Beta-lactamase	Beta-lactams	2.02268	0.607777	0.0165846
blaOXA-664	Beta-lactamase	Beta-lactams	2.05857	0.415386	0.00119505
cfxA4	Beta-lactamase	Beta-lactams	2.06712	0.484173	0.00358192
blaOXA-361	Beta-lactamase	Beta-lactams	3.10884	0.619256	0.0011268
efrB	ATP-binding cassette (ABC) antibiotic efflux pump	Multidrug	3.20195	0.323833	1.88271e-06
Enriched in conventional sows
erm(A)	Erm 23S ribosomal RNA methyltransferase	Macrolides-Lincosamides-Streptogramin B	-2.88693	0.808262	0.0078618
aad(6)	Aminoglycoside O-nucleotidyltransferase	Aminoglycosides	-2.21301	0.614291	0.00741262
aadS	Aminoglycoside O-nucleotidyltransferase	Aminoglycosides	-3.62497	0.672002	0.000257784
acrA	Resistance-nodulation-cell division antibiotic efflux pump	Multidrug	-4.14751	1.01971	0.00305194
acrB	Resistance-nodulation-cell division antibiotic efflux pump	Multidrug	-3.43333	1.09276	0.0173009
acrD	Resistance-nodulation-cell division antibiotic efflux pump	Multidrug	-3.36504	0.889928	0.0052168
acrE	Resistance-nodulation-cell division antibiotic efflux pump	Multidrug	-4.22607	1.09266	0.00437859
acrF	Resistance-nodulation-cell division antibiotic efflux pump	Multidrug	-4.82063	0.921745	0.000332595
acrS	Resistance-nodulation-cell division antibiotic efflux pump	Multidrug	-3.28158	0.909694	0.00738078
ant(6)-Ia	Aminoglycoside O-nucleotidyltransferase	Aminoglycosides	-1.96241	0.430931	0.00119505
aph(2'')-IIIa	Aminoglycoside O-phosphotransferase	Aminoglycosides	-4.94521	0.94192	0.000327107
aph(3'')-Ib	Aminoglycoside O-phosphotransferase	Aminoglycosides	-3.05851	0.671003	0.00119505
aph(3')-IIIa	Aminoglycoside O-phosphotransferase	Aminoglycosides	-3.12526	0.311633	1.93173e-07
aph(6)-Id	Aminoglycoside O-phosphotransferase	Aminoglycosides	-3.72758	0.796167	0.000977543
bacA	Undecaprenyl pyrophosphate related proteins	Peptides	-2.91793	0.847087	0.010119
baeS	Resistance-nodulation-cell division antibiotic efflux pump	Multidrug	-3.27605	0.978198	0.0121032
blaCepA	Beta-lactamase	Beta-lactams	-2.49574	0.932749	0.0393864
blaCepA-29	Beta-lactamase	Beta-lactams	-1.02023	0.390776	0.0422139
blaEC-13	Beta-lactamase	Beta-lactams	-2.12724	0.814266	0.0422139
blaEC-18	Beta-lactamase	Beta-lactams	-2.6788	1.03115	0.0427663
cfxA2	Beta-lactamase	Beta-lactams	-7.00848	0.721386	2.87996e-07
Clostridium perfringens mprF	defensin resistant mprF	Peptides	-2.44956	0.623427	0.00403208
cmeB	Resistance-nodulation-cell division antibiotic efflux pump	Multidrug	-3.02897	0.852741	0.00812449
cmeC	Resistance-nodulation-cell division antibiotic efflux pump	Multidrug	-2.51183	0.779572	0.0155862
cpxA	Resistance-nodulation-cell division antibiotic efflux pump	Multidrug	-3.3262	0.938443	0.00821652
crp	Resistance-nodulation-cell division antibiotic efflux pump	Multidrug	-3.68596	0.939015	0.00403208
emrA	Major facilitator superfamily antibiotic efflux pump	Multidrug	-3.31659	0.811566	0.00299296
emrE	Small multidrug resistanceantibiotic efflux pump	Multidrug	-2.71357	0.776208	0.00908851
emrK	Major facilitator superfamily antibiotic efflux pump	Multidrug	-4.41632	0.967669	0.00119505
emrR	Major facilitator superfamily antibiotic efflux pump	Multidrug	-3.29633	0.894894	0.00620571
emrY	Major facilitator superfamily antibiotic efflux pump	Multidrug	-5.10774	0.999062	0.00040162
eptA	pmr phosphoethanolamine transferase	Peptides	-5.3152	1.0549	0.000471508
eptB	pmr phosphoethanolamine transferase	Peptides	-1.83212	0.585281	0.0176702
erm(33)	23S ribosomal RNA methyltransferase	Macrolides-Lincosamides-Streptogramin B	-5.98011	0.734223	1.88271e-06
erm(47)	23S ribosomal RNA methyltransferase	Macrolides-Lincosamides-Streptogramin B	-5.82663	0.654801	6.01894e-07
erm(A)	23S ribosomal RNA methyltransferase	Macrolides-Lincosamides-Streptogramin B	-2.58198	0.574949	0.00133073
erm(B)	23S ribosomal RNA methyltransferase	Macrolides-Lincosamides-Streptogramin B	-2.84179	0.386591	8.50731e-06
erm(C)	23S ribosomal RNA methyltransferase	Macrolides-Lincosamides-Streptogramin B	-2.72573	0.953262	0.028391
erm(F)	23S ribosomal RNA methyltransferase	Macrolides-Lincosamides-Streptogramin B	-6.60731	1.03604	4.76514e-05
erm(G)	23S ribosomal RNA methyltransferase	Macrolides-Lincosamides-Streptogramin B	-4.30246	0.528856	1.88271e-06
erm(X)	23S ribosomal RNA methyltransferase	Macrolides-Lincosamides-Streptogramin B	-3.57633	0.739429	0.000702531
evgA	Major facilitator superfamily antibiotic efflux pump; resistance-nodulation-cell division antibiotic efflux pump	Multidrug	-2.93512	0.914478	0.0157075
evgS	Major facilitator superfamily antibiotic efflux pump; resistance-nodulation-cell division antibiotic efflux pump	Multidrug	-5.50889	1.00332	0.000209679
fexA	Major facilitator superfamily antibiotic efflux pump	Phenicols	-1.92977	0.641576	0.0216128
floR	Major facilitator superfamily antibiotic efflux pump	Phenicols	-1.90921	0.674524	0.0300132
gadW	Resistance-nodulation-cell division antibiotic efflux pump	Multidrug	-3.22603	1.06153	0.0202271
gadX	Resistance-nodulation-cell division antibiotic efflux pump	Multidrug	-3.85756	0.903246	0.00205662
hns	Major facilitator superfamily antibiotic efflux pump; resistance-nodulation-cell division antibiotic efflux pump	Multidrug	-2.87595	0.998101	0.02745
kdpE	Two-component system	Aminoglycosides	-2.59447	0.814468	0.0161829
kpnH	Major facilitator superfamily antibiotic efflux pump	Multidrug	-1.84645	0.732853	0.0484208
lnu(A)	Lincosamide nucleotidyltransferase	Macrolides-Lincosamides-Streptogramin B	-4.17911	0.673068	5.71867e-05
lnu(C)	Lincosamide nucleotidyltransferase	Macrolides-Lincosamides-Streptogramin B	-1.2313	0.260035	0.000871903
lptD	ATP-binding cassette antibiotic efflux pump	Multidrug	-2.86295	1.09545	0.0422139
lsa(C)	lsa-type ABC-F protein	Macrolides-Lincosamides-Streptogramin B	-4.87584	0.52719	4.271e-07
lsa(E)	lsa-type ABC-F protein	Macrolides-Lincosamides-Streptogramin B	-1.88434	0.74138	0.0466458
marA	Resistance-nodulation-cell division antibiotic efflux pump	Multidrug	-2.64484	0.824346	0.0157075
mdfA	Major facilitator superfamily antibiotic efflux pump	Multidrug	-3.20004	1.0325	0.0184239
mdtA	Resistance-nodulation-cell division antibiotic efflux pump	Multidrug	-3.04833	0.867471	0.00876712
mdtB	Resistance-nodulation-cell division antibiotic efflux pump	Multidrug	-3.21272	0.651092	0.000587038
mdtC	Resistance-nodulation-cell division antibiotic efflux pump	Multidrug	-3.15812	0.721783	0.00164883
mdtE	Resistance-nodulation-cell division antibiotic efflux pump	Multidrug	-2.96996	0.975109	0.0202237
mdtF	Resistance-nodulation-cell division antibiotic efflux pump	Multidrug	-4.0014	0.922508	0.00178758
mdtG	Major facilitator superfamily antibiotic efflux pump	Multidrug	-3.19084	0.948591	0.0118435
mdtH	Major facilitator superfamily antibiotic efflux pump	Multidrug	-3.54001	0.687734	0.000376783
mdtM	Major facilitator superfamily antibiotic efflux pump	Multidrug	-3.01382	0.89486	0.0118045
mdtN	Major facilitator superfamily antibiotic efflux pump	Multidrug	-3.68468	1.16434	0.0167902
mdtO	Major facilitator superfamily antibiotic efflux pump	Multidrug	-3.99419	1.15415	0.0098088
mdtP	Major facilitator superfamily antibiotic efflux pump	Multidrug	-3.74761	1.15858	0.0152283
mef(En2)	major facilitator superfamily antibiotic efflux pump	Multidrug	-3.3755	0.584255	0.00012594
mel	msr-type ABC-F protein	Macrolides-Lincosamides-Streptogramin B	-2.24095	0.291751	4.49206e-06
msbA	ATP-binding cassette antibiotic efflux pump	Multidrug	-4.45378	0.8268	0.000257893
nimB	Nitroimidazole reductase	Nitroimidazoles	-1.90098	0.727601	0.0422139
ompA	General bacterial porin with reduced permeability to peptide antibiotics	Peptides	-3.95463	0.71027	0.000188615
pmrF	pmr phosphoethanolamine transferase	Peptides	-4.50262	0.846358	0.000291465
poxtA	Miscellaneous ABC-F subfamily ATP-binding cassette ribosomal protection proteins	Multidrug	-2.89554	0.397706	9.06887e-06
rmtF	16S rRNA methyltransferase	Aminoglycosides	-2.64094	0.704944	0.00550235
sat-4	Streptothricin acetyltransferase	Nucleoside	-2.82794	0.409712	1.74743e-05
sul1	Sulfonamide resistant dihydropteroate synthase	Sulfonamides	-1.87569	0.624477	0.0217125
sul2	Sulfonamide resistant dihydropteroate synthase	Sulfonamides	-2.25518	0.486893	0.00107527
tet(32)	Tetracycline-resistant ribosomal protection protein	Tetracyclines	-0.723978	0.269901	0.0389797
tet(33)	Major facilitator superfamily antibiotic efflux pump	Tetracyclines	-0.987744	0.349368	0.0300885
tet(40)	Major facilitator superfamily antibiotic efflux pump	Tetracyclines	-1.30562	0.418864	0.017921
tet(44)	Tetracycline-resistant ribosomal protection protein	Tetracyclines	-0.934432	0.303748	0.019186
tet(A)	Major facilitator superfamily antibiotic efflux pump	Tetracyclines	-3.84123	1.07356	0.00780084
tet(B)	Major facilitator superfamily antibiotic efflux pump	Tetracyclines	-4.65015	0.935503	0.000545924
tet(K)	Major facilitator superfamily antibiotic efflux pump	Tetracyclines	-3.4028	0.918664	0.00599521
tet(L)	Major facilitator superfamily antibiotic efflux pump	Tetracyclines	-3.26391	0.743146	0.00161684
tet(M)	Tetracycline-resistant ribosomal protection protein	Tetracyclines	-3.95845	0.55045	1.05253e-05
tet(O/M/O)	Tetracycline-resistant ribosomal protection protein	Tetracyclines	-1.31539	0.356682	0.00618577
tet(O/W/32/O)	Tetracycline-resistant ribosomal protection protein	Tetracyclines	-1.51494	0.260846	0.000119947
tet(Q)	Tetracycline-resistant ribosomal protection protein	Tetracyclines	-1.73633	0.279842	5.71867e-05
tet(S)	Tetracycline-resistant ribosomal protection protein	Tetracyclines	-1.42939	0.416805	0.0103517
tet(T)	Tetracycline-resistant ribosomal protection protein	Tetracyclines	-7.2007	0.696727	1.36441e-07
tet(W)	Tetracycline-resistant ribosomal protection protein	Tetracyclines	-1.31227	0.159043	1.85025e-06
tet(W/N/W)	Tetracycline-resistant ribosomal protection protein	Tetracyclines	-1.39728	0.219592	4.76514e-05
tet(X)	Tetracycline inactivation enzyme	Tetracyclines	-6.34051	0.866682	8.77348e-06
tet(X3)	Tetracycline inactivation enzyme	Tetracyclines	-2.24522	0.813312	0.0344437
tet(X4)	Tetracycline inactivation enzyme	Tetracyclines	-4.87006	0.777357	5.39275e-05
tet(X5)	Tetracycline inactivation enzyme	Tetracyclines	-3.53226	1.05825	0.0123479
tet(Z)	Major facilitator superfamily antibiotic efflux pump	Tetracyclines	-2.35336	0.81965	0.0277782
tolC	ATP-binding cassette antibiotic efflux pump; major facilitator superfamily antibiotic efflux pump; resistance-nodulation-cell division antibiotic efflux pump	Multidrug	-3.41899	1.31214	0.0422139
ugd	pmr phosphoethanolamine transferase	Peptides	-2.38233	0.596361	0.00353671
vga(E)	vga-type ABC-F protein	Macrolides-Lincosamides-Streptogramin B	-2.01998	0.499564	0.00320297
yojI	ATP-binding cassette (ABC) antibiotic efflux pump	Multidrug	-5.01395	1.24888	0.00340098
Enriched in pasture sows
efpA	Major facilitator superfamily antibiotic efflux pump	Multidrug	1.04609	0.397801	0.0415669
msr(F)	msr-type ABC-F protein	Macrolides-Lincosamides-Streptogramin B	1.12787	0.432534	0.0422139
mtrA	Resistance-nodulation-cell division antibiotic efflux pump	Multidrug	1.15798	0.352621	0.0138312
blaOXA-623	Beta-lactamase	Beta-lactams	1.27735	0.380123	0.0118625
rphB	Rifampin phosphotransferase	Rifamycin	1.55127	0.535937	0.0270039
novA	Major facilitator superfamily antibiotic efflux pump	Multidrug	1.58149	0.492372	0.0157075
blaCBP-1	Beta-lactamase	Beta-lactams	1.58156	0.530198	0.0225311
blaOXA-308	Beta-lactamase	Beta-lactams	1.58464	0.550495	0.02745
catP	Chloramphenicol acetyltransferase	Phenicols	1.6948	0.509398	0.0125833
blaIND-9	Beta-lactamase	Beta-lactams	1.91351	0.719606	0.0403202
vga(B)	vga-type ABC-F protein	Macrolides-Lincosamides-Streptogramin B	2.13612	0.799098	0.0393922
helR	helicase-like RNA polymerase protection protein	Rifamycin	2.4805	0.470841	0.000318513
erm(T)	23S ribosomal RNA methyltransferase	Macrolides-Lincosamides-Streptogramin B	2.48275	0.935484	0.040494
rphA	Rifampin phosphotransferase	Rifamycin	2.68959	0.651939	0.00277736
cfxA4	Beta-lactamase	Beta-lactams	2.87237	1.0695	0.0388668
Streptomyces venezuelae rox	Rifampin monooxygenase	Rifamycin	2.93562	0.75767	0.00434154
blaPDC-139	Beta-lactamase	Beta-lactams	3.01412	0.569882	0.000308295

## Sheet: Table S5
Table S5. Differentially abundant copper and zinc resistance genes in the fecal microbiomes of conventionally- and pasture-pasture-raised pigs within the growing-finishing, and sow production phases. The effect size is indicated by the coefficient values.
Negative coefficient values indicate ARGs relatively more abundant in the conventionally-raised pigs. FDR = false discovery rate.
Metal resistance gene	Description	Compound	Coefficient	SEM	FDR
Enriched in conventional nursery pigs
tcrB	Plasmid-localized copper resistance efflux ATPase	Copper	-4.91873	0.849228	0.00120786
Enriched in conventional sows
copA	Copper resistance protein A	Copper	-3.69598	1.14236	0.0094524
cueO	Copper efflux oxidase (blue copper oxidase)	Copper	-3.13954	1.10889	0.0152604
cueR	Regulates the transcription of the copA and cueO genes. It detects cytoplasmic copper stress and activates transcription in response to increasing copper concentrations. CueR is a direct regulator of copZA transcription that mediates copper induction	Copper	-1.83359	0.709595	0.0206405
cusA	Part of a cation efflux system (CusA, CusB, CusC and CusF) that mediates resistance to copper	Copper	-4.34457	1.19542	0.00801854
cusB	Part of a cation efflux system (CusA, CusB, CusC and CusF) that mediates resistance to copper; Belongs to the membrane fusion protein (MFP) family	Copper	-3.17609	1.03914	0.0111841
cusC	Part of a cation efflux system (CusA, CusB, CusC and CusF) that mediates resistance to copper	Copper	-3.60222	1.08339	0.0094524
cusF	Cation efflux system periplasmic protein CusF; Part of a cation efflux system (CusA, CusB, CusC and CusF) that mediates resistance to copper and silver.	Copper	-1.49148	0.623447	0.0300501
cusR	Member of the two-component regulatory system CusS/CusR. Activates the Expression of cusCFBA and plasmid pRJ1004 gene pcoE in response to increasing levels of copper ions, and probably silver ions. Can also increase the basal-level Expression of copper resistance gene operon pcoABCD	Copper	-2.54262	0.88271	0.0152604
cusS	Sensor kinase CusS; Member of the two-component regulatory system CusS/CusR. Copper ion sensor. Activates CusR by phosphorylation; located in inner cell membrane	Copper	-3.44346	1.0962	0.0109171
cutC	Copper homeostasis protein CutC; Involved in copper homeostasis	Copper	-2.46691	0.884848	0.0155331
cutE	Apolipoprotein N-acyltransferas, it attaches a fatty acid to apo-nlpE (cutF)	Copper	-3.72778	0.984164	0.00668314
cutF	Copper homeostasis protein CutF, encodes for outer membrane lipoprotein might affect on copper permeability; Involved in copper homeostasis	Copper	-2.58852	0.919028	0.0152604
dsbC	Disulfide isomerase	Copper	-2.9954	0.920048	0.0094524
pcoA	Copper resistance protein PcoA; required for the copper-inducible expression of copper resistance	Copper	-2.88862	0.842746	0.0094524
pcoB	Copper resistance protein PcoB; required for the copper-inducible expression of copper resistance; located in cell outer membrane	Copper	-1.22532	0.429197	0.0152604
pitA	Low-affinity inorganic phosphate transporter 1	Zinc	-4.61807	0.929226	0.000997729
tcrA	Plasmid-localized copper resistance efflux ATPase	Copper	-2.43815	0.882674	0.015737
tcrB	Plasmid-localized copper resistance efflux ATPase	Copper	-2.70764	0.526803	0.000997729
zitB	Zinc transporter ZitB; Involved in zinc efflux across the cytoplasmic membrane, thus reducing zinc accumulation in the cytoplasm and rendering bacteria more resistant to zinc; contributes to Zn++ haemostatis at low (non-toxic) concentrations; Appears to be selective for zinc	Zinc	-3.19126	1.0426	0.0111841
zntA	Lead, cadmium, zinc and mercury-transporting ATPase ZntA	Zinc	-4.39136	1.12029	0.00609775
zntR	Zinc-responsive transcriptional regulator zntR; regulates the zntA	Zinc	-1.67813	0.648532	0.0206405
znuA	High-affinity zinc uptake system protein ZnuA; Involved in the high-affinity zinc uptake transport system; located in periplasm	Zinc	-3.15873	0.971472	0.0094524
znuB	High-affinity zinc uptake system membrane protein ZnuB; Involved in the high-affinity zinc uptake transport system; located in cell inner membrane	Zinc	-1.85568	0.609125	0.0111841
znuC	Zinc import ATP-binding protein ZnuC; part of the ABC transporter complex ZnuABC involved in zinc import. Responsible for energy coupling to the transport system. Transcriptionally repressed by zur (zinc uptake regulator), in response to high extracellular zinc concentrations	Zinc	-2.46066	0.944602	0.0206405
zraR	Transcriptional regulatory protein ZraR; Member of the two-component regulatory system ZraS/ZraR.	Zinc	-4.09827	0.989537	0.00478577
zraS	Sensor protein ZraS; Member of the two-component regulatory system ZraS/ZraR. Functions as a membrane-associated protein kinase that phosphorylates ZraR in response to high concentrations of zinc or lead in the medium.	Zinc	-3.63174	1.10739	0.0094524
zupT	Zinc transporter ZupT; Mediates zinc uptake.	Zinc	-1.50764	0.641712	0.0317348
zur	Zinc uptake regulation protein zur; Acts as a negative controlling element, employing Zn2+ as a cofactor to bind the operator of the repressed genes (znuACB). Zinc uptake regulation protein.	Zinc	-2.1427	0.967154	0.0405265

## Sheet: Table S6
Table S6. Taxonomy, assembly statistics, percent relative abundance of metagenome-assembled genomes (MAGs) in the fecal microbiome of conventionally- and pasture-raised pigs.
MAG	GTDB taxonomy	GenBank accession	# Contigs	Total length (bp)	Completeness (%)	Contamination (%)	Other (e.g., seroype, sequence type)
SUG2186	d__Archaea;p__Methabacteriota;c__Methabacteria;o__Methabacteriales;f__Methabacteriaceae;g__Methabrevibacter;s__Methabrevibacter ruminantium_A	JAQXLS000000000	9	1940404	99.2	0.8
SUG2190	d__Archaea;p__Methabacteriota;c__Methabacteria;o__Methabacteriales;f__Methabacteriaceae;g__Methabrevibacter_A;s__Methabrevibacter_A smithii	JAQYFZ000000000	34	1721518	100	0
SUG2188	d__Archaea;p__Methabacteriota;c__Methabacteria;o__Methabacteriales;f__Methabacteriaceae;g__Methabrevibacter_A;s__Methabrevibacter_A sp900769095	JAQXTL000000000	21	1657278	100	0
SUG2185	d__Archaea;p__Methabacteriota;c__Methabacteria;o__Methabacteriales;f__Methabacteriaceae;g__Methabrevibacter_B;s__Methabrevibacter_B boviskoreani	JAQXHQ000000000	34	1969840	100	0
SUG2187	d__Archaea;p__Methabacteriota;c__Methabacteria;o__Methabacteriales;f__Methabacteriaceae;g__Methabrevibacter_B;s__Methabrevibacter_B wolinii	JAQXML000000000	52	1933744	99.2	0
SUG2189	d__Archaea;p__Methabacteriota;c__Methabacteria;o__Methabacteriales;f__Methabacteriaceae;g__Methasphaera;s__	JAQXYC000000000	5	1623955	97.6	0
SUG2184	d__Archaea;p__Methabacteriota;c__Methabacteria;o__Methabacteriales;f__Methabacteriaceae;g__Methasphaera;s__Methasphaera sp900322125	JAQXGZ000000000	34	1744141	97.6	0.8
SUG2192	d__Archaea;p__Thermoplasmatota;c__Thermoplasmata;o__Methamassiliicoccales;f__Methamethylophilaceae;g__Methamethylophilus;s__Methamethylophilus alvus	JAQYSI000000000	42	1559467	98.39	0
SUG2193	d__Archaea;p__Thermoplasmatota;c__Thermoplasmata;o__Methamassiliicoccales;f__Methamethylophilaceae;g__MX-02;s__MX-02 sp006954405	JAQYSJ000000000	37	1391533	97.18	0
SUG2191	d__Archaea;p__Thermoplasmatota;c__Thermoplasmata;o__Methamassiliicoccales;f__Methamethylophilaceae;g__SIG5;s__SIG5 sp016297775	JAQYSH000000000	140	1410425	94.76	4
SUG1596	d__Bacteria;p__Actibacteriota;c__Coriobacteriia;o__Coriobacteriales;f__Atopobiaceae;g__Parafannyhessea;s__Parafannyhessea umbonata	JAQXWW000000000	227	2013427	94.82	0.89
SUG1705	d__Bacteria;p__Actibacteriota;c__Coriobacteriia;o__Coriobacteriales;f__Atopobiaceae;g__Parafannyhessea;s__Parafannyhessea umbonata	JAQYBC000000000	127	2103999	96.24	1.08
SUG1937	d__Bacteria;p__Actibacteriota;c__Coriobacteriia;o__Coriobacteriales;f__Atopobiaceae;g__Parafannyhessea;s__Parafannyhessea umbonata	JAQYHA000000000	45	2119848	100	1.34
SUG1614	d__Bacteria;p__Actibacteriota;c__Coriobacteriia;o__Coriobacteriales;f__Atopobiaceae;g__Parafannyhessea;s__Parafannyhessea umbonata	JAQXXO000000000	232	2165843	91.1	3.12
SUG1688	d__Bacteria;p__Actibacteriota;c__Coriobacteriia;o__Coriobacteriales;f__Atopobiaceae;g__Paratractidigestivibacter;s__Paratractidigestivibacter faecalis	JAQYAL000000000	54	1701300	99.19	0.81
SUG1433	d__Bacteria;p__Actibacteriota;c__Coriobacteriia;o__Coriobacteriales;f__Atopobiaceae;g__UBA7741;s__	JAQXQO000000000	174	2101653	93.86	1.61
SUG1769	d__Bacteria;p__Actibacteriota;c__Coriobacteriia;o__Coriobacteriales;f__Atopobiaceae;g__UBA7741;s__UBA7741 sp900314575	JAQYDO000000000	152	2112191	99.05	2.03
SUG1548	d__Bacteria;p__Actibacteriota;c__Coriobacteriia;o__Coriobacteriales;f__Atopobiaceae;g__UBA7741;s__UBA7741 sp900314575	JAQXVA000000000	175	2179311	92.98	3.49
SUG1410	d__Bacteria;p__Actibacteriota;c__Coriobacteriia;o__Coriobacteriales;f__Atopobiaceae;g__UBA7748;s__UBA7748 sp900314535	JAQXPR000000000	103	2186106	97.58	0.12
SUG1542	d__Bacteria;p__Actibacteriota;c__Coriobacteriia;o__Coriobacteriales;f__Atopobiaceae;g__UBA7748;s__UBA7748 sp900314535	JAQXUU000000000	125	2353973	98.39	1.41
SUG1941	d__Bacteria;p__Actibacteriota;c__Coriobacteriia;o__Coriobacteriales;f__Coriobacteriaceae;g__Collinsella;s__Collinsella sp002391315	JAQYHE000000000	188	1597550	94.8	1.61
SUG1467	d__Bacteria;p__Actibacteriota;c__Coriobacteriia;o__Coriobacteriales;f__Coriobacteriaceae;g__Collinsella;s__Collinsella sp002391315	JAQXRW000000000	237	1604886	91.09	2.02
SUG1674	d__Bacteria;p__Actibacteriota;c__Coriobacteriia;o__Coriobacteriales;f__Coriobacteriaceae;g__Collinsella;s__Collinsella sp002391315	JAQXZX000000000	184	1636441	92.74	1.61
SUG2068	d__Bacteria;p__Actibacteriota;c__Coriobacteriia;o__Coriobacteriales;f__Coriobacteriaceae;g__Collinsella;s__Collinsella sp002391315	JAQYMB000000000	237	1689750	94.76	3.5
SUG1628	d__Bacteria;p__Actibacteriota;c__Coriobacteriia;o__Coriobacteriales;f__Coriobacteriaceae;g__Collinsella;s__Collinsella sp002391315	JAQXYD000000000	140	1711350	99.19	2.42
SUG1697	d__Bacteria;p__Actibacteriota;c__Coriobacteriia;o__Coriobacteriales;f__Coriobacteriaceae;g__Collinsella;s__Collinsella sp002391315	JAQYAU000000000	166	1715704	96.51	1.61
SUG1703	d__Bacteria;p__Actibacteriota;c__Coriobacteriia;o__Coriobacteriales;f__Coriobacteriaceae;g__Collinsella;s__Collinsella sp002391315	JAQYBA000000000	213	1717741	94.62	3.21
SUG2042	d__Bacteria;p__Actibacteriota;c__Coriobacteriia;o__Coriobacteriales;f__Coriobacteriaceae;g__Collinsella;s__Collinsella sp002391315	JAQYLB000000000	188	1813064	92.92	1.61
SUG1982	d__Bacteria;p__Actibacteriota;c__Coriobacteriia;o__Coriobacteriales;f__Coriobacteriaceae;g__Collinsella;s__Collinsella sp002391315	JAQYIT000000000	81	1889611	100	2.42
SUG1987	d__Bacteria;p__Actibacteriota;c__Coriobacteriia;o__Coriobacteriales;f__Coriobacteriaceae;g__Collinsella;s__Collinsella sp002391315	JAQYIY000000000	238	1894524	96.57	4.37
SUG1618	d__Bacteria;p__Actibacteriota;c__Coriobacteriia;o__Coriobacteriales;f__Coriobacteriaceae;g__Collinsella;s__Collinsella sp002391315	JAQXXS000000000	75	1989479	100	2.42
SUG1186	d__Bacteria;p__Actibacteriota;c__Coriobacteriia;o__Coriobacteriales;f__Eggerthellaceae;g__;s__	JAQXGX000000000	197	1786285	98.12	4.42
SUG1568	d__Bacteria;p__Actibacteriota;c__Coriobacteriia;o__Coriobacteriales;f__Eggerthellaceae;g__;s__	JAQXVU000000000	91	1928956	98.39	1.61
SUG1502	d__Bacteria;p__Actibacteriota;c__Coriobacteriia;o__Coriobacteriales;f__Eggerthellaceae;g__;s__	JAQXTF000000000	142	1935201	94.41	1.01
SUG1432	d__Bacteria;p__Actibacteriota;c__Coriobacteriia;o__Coriobacteriales;f__Eggerthellaceae;g__;s__	JAQXQN000000000	219	1964957	96.21	2.1
SUG1772	d__Bacteria;p__Actibacteriota;c__Coriobacteriia;o__Coriobacteriales;f__Eggerthellaceae;g__Berryella;s__Berryella intestinalis	JAQYDR000000000	197	1713994	94.47	0.9
SUG1869	d__Bacteria;p__Actibacteriota;c__Coriobacteriia;o__Coriobacteriales;f__Eggerthellaceae;g__Ellagibacter;s__Ellagibacter isourolithinifaciens	JAQYNB000000000	279	1981407	94.15	3.14
SUG1367	d__Bacteria;p__Actibacteriota;c__Coriobacteriia;o__Coriobacteriales;f__Eggerthellaceae;g__Ellagibacter;s__Ellagibacter isourolithinifaciens	JAQXOA000000000	227	2217484	97.31	2.8
SUG1530	d__Bacteria;p__Actibacteriota;c__Coriobacteriia;o__Coriobacteriales;f__Eggerthellaceae;g__RUG013;s__RUG013 sp001486445	JAQXUI000000000	191	1950291	97.72	3.23
SUG2158	d__Bacteria;p__Actibacteriota;c__Coriobacteriia;o__Coriobacteriales;f__Eggerthellaceae;g__W1P20-047;s__W1P20-047 sp004555335	JAQYSR000000000	209	1639968	93.26	1.88
SUG1580	d__Bacteria;p__Actibacteriota;c__Coriobacteriia;o__Coriobacteriales;f__Eggerthellaceae;g__W1P20-047;s__W1P20-047 sp004555335	JAQXWG000000000	184	1735161	95.3	1.08
SUG1939	d__Bacteria;p__Actibacteriota;c__Coriobacteriia;o__Coriobacteriales;f__QAMH01;g__CACZQA01;s__CACZQA01 sp902783175	JAQYHC000000000	256	2013482	96.3	1.83
SUG1387	d__Bacteria;p__Actibacteriota;c__Coriobacteriia;o__Coriobacteriales;f__QAMH01;g__CACZQA01;s__CACZQA01 sp902783175	JAQXOU000000000	273	2096765	93.01	2.82
SUG1511	d__Bacteria;p__Actibacteriota;c__Coriobacteriia;o__Coriobacteriales;f__QAMH01;g__W2P13-069;s__W2P13-069 sp004553405	JAQXTP000000000	180	1614459	95.34	1.61
SUG1525	d__Bacteria;p__Actibacteriota;c__Coriobacteriia;o__Coriobacteriales;f__QAMH01;g__W2P13-069;s__W2P13-069 sp004553405	JAQXUD000000000	222	1630147	94.6	3.23
SUG1985	d__Bacteria;p__Actibacteriota;c__Coriobacteriia;o__Coriobacteriales;f__UMGS124;g__UMGS124;s__UMGS124 sp900555105	JAQYIW000000000	246	2932175	99.19	1.38
SUG1761	d__Bacteria;p__Actinobacteriota;c__Actinomycetia;o__Actinomycetales;f__Actinomycetaceae;g__;s__	JAQYDG000000000	8	1757035	96.78	0
SUG2134	d__Bacteria;p__Actinobacteriota;c__Actinomycetia;o__Actinomycetales;f__Actinomycetaceae;g__Arcanobacterium_A;s__	JAQYRQ000000000	66	1827471	98.64	0
SUG1742	d__Bacteria;p__Actinobacteriota;c__Actinomycetia;o__Actinomycetales;f__Actinomycetaceae;g__Arcanobacterium_A;s__	JAQYCN000000000	22	1864288	96.48	0.29
SUG2173	d__Bacteria;p__Actinobacteriota;c__Actinomycetia;o__Actinomycetales;f__Actinomycetaceae;g__Arcanobacterium_A;s__	JAQYTG000000000	23	2061727	98.71	0
SUG2116	d__Bacteria;p__Actinobacteriota;c__Actinomycetia;o__Actinomycetales;f__Actinomycetaceae;g__Mobiluncus;s__Mobiluncus porci	JAQYQY000000000	43	2289393	99.53	1.9
SUG2105	d__Bacteria;p__Actinobacteriota;c__Actinomycetia;o__Actinomycetales;f__Actinomycetaceae;g__Pauljensenia;s__Pauljensenia hyovaginalis	JAQYQN000000000	114	2283877	98.58	1.42
SUG1293	d__Bacteria;p__Actinobacteriota;c__Actinomycetia;o__Actinomycetales;f__Bifidobacteriaceae;g__Bifidobacterium;s__Bifidobacterium boum	JAQXLC000000000	161	1659453	91.19	2.2
SUG1663	d__Bacteria;p__Actinobacteriota;c__Actinomycetia;o__Actinomycetales;f__Bifidobacteriaceae;g__Pseudoscardovia;s__	JAQXZM000000000	144	2001209	91.32	3.19
SUG1707	d__Bacteria;p__Actinobacteriota;c__Actinomycetia;o__Actinomycetales;f__Bifidobacteriaceae;g__Pseudoscardovia;s__Pseudoscardovia sp002353815	JAQYBE000000000	45	1756318	94.86	0
SUG2093	d__Bacteria;p__Actinobacteriota;c__Actinomycetia;o__Mycobacteriales;f__Mycobacteriaceae;g__Corynebacterium;s__	JAQYQB000000000	32	2187461	91.96	0.44
SUG2089	d__Bacteria;p__Actinobacteriota;c__Actinomycetia;o__Mycobacteriales;f__Mycobacteriaceae;g__Corynebacterium;s__	JAQYPX000000000	64	2573551	99.19	0.38
SUG1498	d__Bacteria;p__Actinobacteriota;c__Actinomycetia;o__Streptosporangiales;f__Streptosporangiaceae;g__Thermobifida;s__Thermobifida fusca	JAQXTB000000000	625	3392624	90.04	3.89
SUG2092	d__Bacteria;p__Actinobacteriota;c__Coriobacteriia;o__Coriobacteriales;f__Atopobiaceae;g__Tractidigestivibacter;s__Tractidigestivibacter	JAQYQA000000000	58	2520489	95.16	0.81
SUG1600	d__Bacteria;p__Bacillota;c__Bacilli;o__Erysipelotrichales;f__Coprobacillaceae;g__Catenibacterium;s__Catenibacterium mitsuokai	JAQXXA000000000	134	2344560	100	0.13
SUG1686	d__Bacteria;p__Bacillota;c__Bacilli;o__Erysipelotrichales;f__Coprobacillaceae;g__Intestinibaculum;s__Intestinibaculum porci	JAQYAJ000000000	146	2470454	98.11	0.94
SUG1716	d__Bacteria;p__Bacillota;c__Bacilli;o__Erysipelotrichales;f__Coprobacillaceae;g__Intestinibaculum;s__Intestinibaculum porci	JAQYBN000000000	146	2531203	95.28	0.94
SUG1641	d__Bacteria;p__Bacillota;c__Bacilli;o__Erysipelotrichales;f__Coprobacillaceae;g__Sharpea;s__Sharpea azabuensis	JAQXYQ000000000	69	2272656	99.06	0.94
SUG1543	d__Bacteria;p__Bacillota;c__Bacilli;o__Erysipelotrichales;f__Coprobacillaceae;g__Sharpea;s__Sharpea porci	JAQXUV000000000	52	2260081	91.51	0.31
SUG1631	d__Bacteria;p__Bacillota;c__Bacilli;o__Erysipelotrichales;f__Erysipelotrichaceae;g__;s__	JAQXYG000000000	144	1552579	96.19	0.95
SUG1343	d__Bacteria;p__Bacillota;c__Bacilli;o__Erysipelotrichales;f__Erysipelotrichaceae;g__;s__	JAQXNC000000000	134	1648003	95.24	0.95
SUG1924	d__Bacteria;p__Bacillota;c__Bacilli;o__Erysipelotrichales;f__Erysipelotrichaceae;g__;s__	JAQYGN000000000	277	1656109	95.71	2.14
SUG1666	d__Bacteria;p__Bacillota;c__Bacilli;o__Erysipelotrichales;f__Erysipelotrichaceae;g__Absicoccus;s__Absicoccus porci	JAQXZP000000000	116	1747237	95.55	2.59
SUG1793	d__Bacteria;p__Bacillota;c__Bacilli;o__Erysipelotrichales;f__Erysipelotrichaceae;g__Absicoccus;s__Absicoccus porci	JAQYEM000000000	74	1782065	96.5	2.59
SUG1195	d__Bacteria;p__Bacillota;c__Bacilli;o__Erysipelotrichales;f__Erysipelotrichaceae;g__Bulleidia;s__	JAQXHH000000000	162	1798913	93.67	1.27
SUG1718	d__Bacteria;p__Bacillota;c__Bacilli;o__Erysipelotrichales;f__Erysipelotrichaceae;g__Bulleidia;s__Bulleidia intestinalis	JAQYBP000000000	227	2141375	91.9	2.7
SUG1395	d__Bacteria;p__Bacillota;c__Bacilli;o__Erysipelotrichales;f__Erysipelotrichaceae;g__Bulleidia;s__Bulleidia intestinalis	JAQXPC000000000	113	2270140	98.86	0.79
SUG1872	d__Bacteria;p__Bacillota;c__Bacilli;o__Erysipelotrichales;f__Erysipelotrichaceae;g__Bulleidia;s__Bulleidia intestinalis	JAQYNE000000000	144	2558104	95.24	1.75
SUG1537	d__Bacteria;p__Bacillota;c__Bacilli;o__Erysipelotrichales;f__Erysipelotrichaceae;g__Bulleidia;s__Bulleidia massiliensis	JAQXUP000000000	175	1891538	95.71	1.27
SUG1667	d__Bacteria;p__Bacillota;c__Bacilli;o__Erysipelotrichales;f__Erysipelotrichaceae;g__Bulleidia;s__Bulleidia massiliensis	JAQXZQ000000000	167	1942954	100	1.37
SUG1221	d__Bacteria;p__Bacillota;c__Bacilli;o__Erysipelotrichales;f__Erysipelotrichaceae;g__Bulleidia;s__Bulleidia massiliensis	JAQXII000000000	247	1989925	90	2.22
SUG1561	d__Bacteria;p__Bacillota;c__Bacilli;o__Erysipelotrichales;f__Erysipelotrichaceae;g__Bulleidia;s__Bulleidia massiliensis	JAQXVN000000000	99	2011396	97.45	2.22
SUG1616	d__Bacteria;p__Bacillota;c__Bacilli;o__Erysipelotrichales;f__Erysipelotrichaceae;g__Bulleidia;s__Bulleidia massiliensis	JAQXXQ000000000	81	2272069	100	1.02
SUG1565	d__Bacteria;p__Bacillota;c__Bacilli;o__Erysipelotrichales;f__Erysipelotrichaceae;g__Bulleidia;s__Bulleidia sp016293365	JAQXVR000000000	94	2024716	96.67	1.27
SUG2010	d__Bacteria;p__Bacillota;c__Bacilli;o__Erysipelotrichales;f__Erysipelotrichaceae;g__Bulleidia;s__Bulleidia sp900539965	JAQYJV000000000	122	1842944	92.52	0
SUG1713	d__Bacteria;p__Bacillota;c__Bacilli;o__Erysipelotrichales;f__Erysipelotrichaceae;g__Bulleidia;s__Bulleidia timonensis	JAQYBK000000000	217	1760943	93.36	4.44
SUG2011	d__Bacteria;p__Bacillota;c__Bacilli;o__Erysipelotrichales;f__Erysipelotrichaceae;g__Bulleidia;s__Bulleidia timonensis	JAQYJW000000000	130	1933083	95.24	1.75
SUG1557	d__Bacteria;p__Bacillota;c__Bacilli;o__Erysipelotrichales;f__Erysipelotrichaceae;g__Bulleidia;s__Bulleidia timonensis	JAQXVJ000000000	181	2010519	98.91	3.41
SUG1409	d__Bacteria;p__Bacillota;c__Bacilli;o__Erysipelotrichales;f__Erysipelotrichaceae;g__Bulleidia;s__Bulleidia timonensis	JAQXPQ000000000	152	2010838	92.86	1.27
SUG1597	d__Bacteria;p__Bacillota;c__Bacilli;o__Erysipelotrichales;f__Erysipelotrichaceae;g__Bulleidia;s__Bulleidia timonensis	JAQXWX000000000	95	2150531	95.21	4.13
SUG1822	d__Bacteria;p__Bacillota;c__Bacilli;o__Erysipelotrichales;f__Erysipelotrichaceae;g__Floccifex;s__	JAQYFP000000000	184	1892303	94.14	2.73
SUG2183	d__Bacteria;p__Bacillota;c__Bacilli;o__Erysipelotrichales;f__Erysipelotrichaceae;g__Floccifex;s__Floccifex porci	JAQYTQ000000000	110	1710041	97.57	0.71
SUG1671	d__Bacteria;p__Bacillota;c__Bacilli;o__Erysipelotrichales;f__Erysipelotrichaceae;g__Holdemanella;s__Holdemanella porci	JAQXZU000000000	110	1770330	97.3	0.13
SUG1660	d__Bacteria;p__Bacillota;c__Bacilli;o__Erysipelotrichales;f__Erysipelotrichaceae;g__RGIG4607;s__	JAQXZJ000000000	131	1643257	98.58	1.98
SUG1577	d__Bacteria;p__Bacillota;c__Bacilli;o__Erysipelotrichales;f__Erysipelotrichaceae;g__UBA1783;s__UBA1783 sp016302195	JAQXWD000000000	97	1541875	90.75	2.16
SUG1439	d__Bacteria;p__Bacillota;c__Bacilli;o__Erysipelotrichales;f__Erysipelotrichaceae;g__UBA636;s__	JAQXQU000000000	213	2235263	97.14	0.95
SUG1414	d__Bacteria;p__Bacillota;c__Bacilli;o__Erysipelotrichales;f__Erysipelotrichaceae;g__UBA636;s__UBA636 sp002299675	JAQXPV000000000	268	1587672	90.95	1.43
SUG1330	d__Bacteria;p__Bacillota;c__Bacilli;o__Erysipelotrichales;f__Erysipelotrichaceae;g__UBA636;s__UBA636 sp002299675	JAQXMP000000000	249	1629865	91.9	0
SUG1274	d__Bacteria;p__Bacillota;c__Bacilli;o__Erysipelotrichales;f__Erysipelotrichaceae;g__UBA636;s__UBA636 sp002299675	JAQXKJ000000000	245	1637780	94.75	0.95
SUG1647	d__Bacteria;p__Bacillota;c__Bacilli;o__Erysipelotrichales;f__Erysipelotrichaceae;g__UBA636;s__UBA636 sp002299675	JAQXYW000000000	173	1678727	96.19	0.32
SUG1449	d__Bacteria;p__Bacillota;c__Bacilli;o__Erysipelotrichales;f__Erysipelotrichaceae;g__UBA636;s__UBA636 sp002299675	JAQXRE000000000	163	1718638	97.14	0
SUG1481	d__Bacteria;p__Bacillota;c__Bacilli;o__Erysipelotrichales;f__Erysipelotrichaceae;g__UBA636;s__UBA636 sp002299675	JAQXSK000000000	169	1764622	94.29	0
SUG2062	d__Bacteria;p__Bacillota;c__Bacilli;o__Erysipelotrichales;f__Erysipelotrichaceae;g__UBA636;s__UBA636 sp002299675	JAQYLV000000000	243	1896299	91.43	1.75
SUG1727	d__Bacteria;p__Bacillota;c__Bacilli;o__Erysipelotrichales;f__Erysipelotrichaceae;g__UBA636;s__UBA636 sp900546285	JAQYBY000000000	106	1846374	96.67	0.71
SUG1434	d__Bacteria;p__Bacillota;c__Bacilli;o__Erysipelotrichales;f__Erysipelotrichaceae;g__UBA636;s__UBA636 sp900546285	JAQXQP000000000	100	1895229	98.1	1.67
SUG1515	d__Bacteria;p__Bacillota;c__Bacilli;o__Haloplasmatales_A;f__Turicibacteraceae;g__Turicibacter;s__Turicibacter sp001543345	JAQXTT000000000	293	2278301	90.08	3.13
SUG1341	d__Bacteria;p__Bacillota;c__Bacilli;o__Haloplasmatales_A;f__Turicibacteraceae;g__Turicibacter;s__Turicibacter sp001543345	JAQXNA000000000	302	2331674	90.22	4.33
SUG1730	d__Bacteria;p__Bacillota;c__Bacilli;o__Lactobacillales;f__Aerococcaceae;g__Aerococcus;s__Aerococcus suis	JAQYCB000000000	25	1458280	98.9	0.82
SUG1748	d__Bacteria;p__Bacillota;c__Bacilli;o__Lactobacillales;f__Lactobacillaceae;g__Lactobacillus;s__Lactobacillus amylovorus	JAQYCT000000000	176	1842849	96.64	1.68
SUG1690	d__Bacteria;p__Bacillota;c__Bacilli;o__Lactobacillales;f__Lactobacillaceae;g__Lactobacillus;s__Lactobacillus delbrueckii_B	JAQYAN000000000	113	1806953	93.17	1.62
SUG1694	d__Bacteria;p__Bacillota;c__Bacilli;o__Lactobacillales;f__Lactobacillaceae;g__Lactobacillus;s__Lactobacillus equicursoris	JAQYAR000000000	135	1881261	94.59	2.13
SUG1704	d__Bacteria;p__Bacillota;c__Bacilli;o__Lactobacillales;f__Lactobacillaceae;g__Lactobacillus;s__Lactobacillus equicursoris	JAQYBB000000000	162	1910762	91.21	3.38
SUG1901	d__Bacteria;p__Bacillota;c__Bacilli;o__Lactobacillales;f__Lactobacillaceae;g__Lactobacillus;s__Lactobacillus johnsonii	JAQYOH000000000	169	1587758	94.73	3.72
SUG2039	d__Bacteria;p__Bacillota;c__Bacilli;o__Lactobacillales;f__Lactobacillaceae;g__Lactobacillus;s__Lactobacillus johnsonii	JAQYKY000000000	114	2005477	93.02	1.36
SUG1691	d__Bacteria;p__Bacillota;c__Bacilli;o__Lactobacillales;f__Lactobacillaceae;g__Lactobacillus;s__Lactobacillus porci	JAQYAO000000000	184	1566243	90.87	4.94
SUG1535	d__Bacteria;p__Bacillota;c__Bacilli;o__Lactobacillales;f__Lactobacillaceae;g__Lactobacillus;s__Lactobacillus porci	JAQXUN000000000	84	1719941	92.21	0.09
SUG1249	d__Bacteria;p__Bacillota;c__Bacilli;o__Lactobacillales;f__Lactobacillaceae;g__Ligilactobacillus;s__Ligilactobacillus ruminis	JAQXJK000000000	228	1791227	98.17	4.19
SUG1338	d__Bacteria;p__Bacillota;c__Bacilli;o__Lactobacillales;f__Lactobacillaceae;g__Ligilactobacillus;s__Ligilactobacillus ruminis	JAQXMX000000000	112	1881147	98.95	0
SUG1682	d__Bacteria;p__Bacillota;c__Bacilli;o__Lactobacillales;f__Lactobacillaceae;g__Limosilactobacillus;s__	JAQYAF000000000	45	1542402	98.91	1.09
SUG1797	d__Bacteria;p__Bacillota;c__Bacilli;o__Lactobacillales;f__Lactobacillaceae;g__Limosilactobacillus;s__Limosilactobacillus mucosae	JAQYEQ000000000	243	1577945	91.54	0.82
SUG1981	d__Bacteria;p__Bacillota;c__Bacilli;o__Lactobacillales;f__Lactobacillaceae;g__Limosilactobacillus;s__Limosilactobacillus reuteri	JAQYIS000000000	97	1786903	98.91	0
SUG1741	d__Bacteria;p__Bacillota;c__Bacilli;o__Lactobacillales;f__Lactobacillaceae;g__Limosilactobacillus;s__Limosilactobacillus sp002299975	JAQYCM000000000	87	1315500	94.02	0.07
SUG1670	d__Bacteria;p__Bacillota;c__Bacilli;o__Lactobacillales;f__Lactobacillaceae;g__Limosilactobacillus;s__Limosilactobacillus sp012843675	JAQXZT000000000	89	1258354	90.58	0.82
SUG1450	d__Bacteria;p__Bacillota;c__Bacilli;o__Lactobacillales;f__Lactobacillaceae;g__Limosilactobacillus;s__Limosilactobacillus sp012843675	JAQXRF000000000	233	1588151	92.57	2.99
SUG1463	d__Bacteria;p__Bacillota;c__Bacilli;o__Lactobacillales;f__Lactobacillaceae;g__Limosilactobacillus;s__Limosilactobacillus sp012843675	JAQXRS000000000	167	1625597	92.12	3.58
SUG1776	d__Bacteria;p__Bacillota;c__Bacilli;o__Lactobacillales;f__Streptococcaceae;g__Streptococcus;s__Streptococcus alactolyticus	JAQYDV000000000	70	1593698	97.19	0.75
SUG1773	d__Bacteria;p__Bacillota;c__Bacilli;o__Lactobacillales;f__Streptococcaceae;g__Streptococcus;s__Streptococcus hyointestinalis	JAQYDS000000000	171	1765261	93.45	0
SUG1712	d__Bacteria;p__Bacillota;c__Bacilli;o__Lactobacillales;f__Streptococcaceae;g__Streptococcus;s__Streptococcus hyointestinalis	JAQYBJ000000000	151	1799968	97.14	0
SUG2103	d__Bacteria;p__Bacillota;c__Bacilli;o__Lactobacillales;f__Streptococcaceae;g__Streptococcus;s__Streptococcus suis	JAQYQL000000000	77	2147629	97	0
SUG1752	d__Bacteria;p__Bacillota;c__Bacilli;o__ML615J-28;f__CAG-313;g__CAG-313;s__CAG-313 sp003539625	JAQYCX000000000	50	1501515	100	0.11
SUG1804	d__Bacteria;p__Bacillota;c__Bacilli;o__ML615J-28;f__CAG-313;g__UMGS75;s__	JAQYEX000000000	112	1831293	98.67	1.44
SUG1870	d__Bacteria;p__Bacillota;c__Bacilli;o__Mycoplasmatales;f__Mycoplasmoidaceae;g__;s__	JAQYNC000000000	47	868105	97.69	2.18
SUG1262	d__Bacteria;p__Bacillota;c__Bacilli;o__Mycoplasmatales;f__Mycoplasmoidaceae;g__Malacoplasma_A;s__	JAQXJX000000000	33	885581	98.08	1.54
SUG1194	d__Bacteria;p__Bacillota;c__Bacilli;o__RF39;f__UBA660;g__CAG-1000;s__	JAQXHG000000000	54	1243304	92.7	1.12
SUG1570	d__Bacteria;p__Bacillota;c__Bacilli;o__RF39;f__UBA660;g__CAG-1000;s__CAG-1000 sp000436975	JAQXVW000000000	64	1150836	90.45	2.89
SUG1918	d__Bacteria;p__Bacillota;c__Bacilli;o__RF39;f__UBA660;g__CAG-1193;s__	JAQYOY000000000	25	1247901	93.82	0
SUG1965	d__Bacteria;p__Bacillota;c__Bacilli;o__RF39;f__UBA660;g__CAG-302;s__CAG-302 sp000431795	JAQYIC000000000	47	1295553	92.42	0
SUG1973	d__Bacteria;p__Bacillota;c__Bacilli;o__RF39;f__UBA660;g__CAG-302;s__CAG-302 sp001916775	JAQYIK000000000	52	1280622	92.42	4.49
SUG1415	d__Bacteria;p__Bacillota;c__Bacilli;o__RF39;f__UBA660;g__CAG-605;s__	JAQXPW000000000	25	1177884	92.13	0.56
SUG1322	d__Bacteria;p__Bacillota;c__Bacilli;o__RF39;f__UBA660;g__CAG-611;s__	JAQXMG000000000	106	957292	91.57	1.28
SUG1454	d__Bacteria;p__Bacillota;c__Bacilli;o__RF39;f__UBA660;g__CAG-710;s__	JAQXRJ000000000	202	1252736	90.67	2
SUG1653	d__Bacteria;p__Bacillota;c__Bacilli;o__RF39;f__UBA660;g__CAG-710;s__CAG-710 sp000432595	JAQXZC000000000	86	949062	93.22	0.67
SUG1386	d__Bacteria;p__Bacillota;c__Bacilli;o__RF39;f__UBA660;g__CAG-877;s__	JAQXOT000000000	28	1144809	90.71	0
SUG1203	d__Bacteria;p__Bacillota;c__Bacilli;o__RF39;f__UBA660;g__CAG-877;s__	JAQXHP000000000	58	1185370	94.66	2.3
SUG1844	d__Bacteria;p__Bacillota;c__Bacilli;o__RF39;f__UBA660;g__CAG-877;s__	JAQYMC000000000	63	1350084	91.29	3.37
SUG1152	d__Bacteria;p__Bacillota;c__Bacilli;o__RF39;f__UBA660;g__CAJGDV01;s__	JAQXFP000000000	77	1542989	95.51	1.69
SUG1166	d__Bacteria;p__Bacillota;c__Bacilli;o__RF39;f__UBA660;g__Coprosoma;s__	JAQXGD000000000	23	959277	91.57	1.69
SUG1988	d__Bacteria;p__Bacillota;c__Bacilli;o__RF39;f__UBA660;g__Faecenecus;s__Faecenecus gallistercoris	JAQYIZ000000000	89	1327657	93.82	2.25
SUG1514	d__Bacteria;p__Bacillota;c__Bacilli;o__RF39;f__UBA660;g__Faecimonas;s__	JAQXTS000000000	36	1372262	95.61	3.67
SUG1206	d__Bacteria;p__Bacillota;c__Bacilli;o__RF39;f__UBA660;g__Onthousia;s__	JAQXHT000000000	125	1257026	91.11	0.56
SUG1687	d__Bacteria;p__Bacillota;c__Bacilli;o__RF39;f__UBA660;g__Onthousia;s__Onthousia sp000438295	JAQYAK000000000	83	1224431	91.57	1.69
SUG1421	d__Bacteria;p__Bacillota;c__Bacilli;o__RF39;f__UBA660;g__RUG11198;s__	JAQXQC000000000	93	1369689	92.13	3.13
SUG1286	d__Bacteria;p__Bacillota;c__Bacilli;o__RF39;f__UBA660;g__RUG705;s__	JAQXKV000000000	56	1129640	94.55	2.36
SUG1219	d__Bacteria;p__Bacillota;c__Bacilli;o__RF39;f__UBA660;g__Scybalousia;s__	JAQXIG000000000	172	1207326	90.22	2.51
SUG1692	d__Bacteria;p__Bacillota;c__Bacilli;o__RF39;f__UBA660;g__UBA3789;s__UBA3789 sp900543055	JAQYAP000000000	45	1708092	93.26	3.69
SUG1400	d__Bacteria;p__Bacillota;c__Bacilli;o__RF39;f__UBA660;g__UBA6448;s__	JAQXPH000000000	57	1125204	92.42	3.93
SUG1191	d__Bacteria;p__Bacillota;c__Bacilli;o__RF39;f__UBA660;g__UBA6448;s__UBA6448 sp000437315	JAQXHD000000000	65	1155977	91.29	1.12
SUG1964	d__Bacteria;p__Bacillota;c__Bacilli;o__RF39;f__UBA660;g__UBA6448;s__UBA6448 sp000437315	JAQYIB000000000	122	1189715	92.42	1.12
SUG2075	d__Bacteria;p__Bacillota;c__Bacilli;o__RFN20;f__CAG-288;g__Enterosoma;s__	JAQYPJ000000000	37	1232960	95.51	0
SUG1930	d__Bacteria;p__Bacillota;c__Bacilli;o__RFN20;f__CAG-288;g__Enterosoma;s__	JAQYGT000000000	63	1267693	93.45	0
SUG2013	d__Bacteria;p__Bacillota;c__Bacilli;o__RFN20;f__CAG-288;g__Enterosoma;s__	JAQYJY000000000	108	1295384	94.01	0
SUG1880	d__Bacteria;p__Bacillota;c__Bacilli;o__RFN20;f__CAG-288;g__Enterosoma;s__	JAQYNM000000000	74	1310701	91.76	0
SUG2095	d__Bacteria;p__Bacillota;c__Bacilli;o__RFN20;f__CAG-288;g__Enterosoma;s__	JAQYQD000000000	92	1331993	90.34	0
SUG2070	d__Bacteria;p__Bacillota;c__Bacilli;o__RFN20;f__CAG-288;g__Enterosoma;s__	JAQYPE000000000	83	1413990	92.88	0
SUG1998	d__Bacteria;p__Bacillota;c__Bacilli;o__RFN20;f__CAG-288;g__Enterosoma;s__	JAQYJJ000000000	39	1415339	94.01	0
SUG1791	d__Bacteria;p__Bacillota;c__Bacilli;o__RFN20;f__CAG-288;g__Enterosoma;s__	JAQYEK000000000	146	1441737	95.69	0
SUG1472	d__Bacteria;p__Bacillota;c__Bacilli;o__RFN20;f__CAG-288;g__Enterosoma;s__	JAQXSB000000000	61	1502232	96.82	0
SUG1212	d__Bacteria;p__Bacillota;c__Bacilli;o__RFN20;f__CAG-288;g__Enterosoma;s__Enterosoma sp900316035	JAQXHZ000000000	67	1857258	97.38	1.12
SUG2025	d__Bacteria;p__Bacillota;c__Bacilli;o__RFN20;f__CAG-288;g__Enterosoma;s__Enterosoma sp900549915	JAQYKK000000000	157	1494901	92.77	2.3
SUG2073	d__Bacteria;p__Bacillota;c__Bacilli;o__RFN20;f__CAG-288;g__Enterosoma;s__Enterosoma sp900549915	JAQYPH000000000	50	1553770	96.7	0
SUG1947	d__Bacteria;p__Bacillota;c__Bacilli;o__RFN20;f__CAG-288;g__Enterosoma;s__Enterosoma sp900763245	JAQYHK000000000	94	1779529	96.82	0
SUG2081	d__Bacteria;p__Bacillota;c__Bacilli;o__RFN20;f__CAG-288;g__HGM10890;s__HGM10890 sp900769965	JAQYPP000000000	176	1139856	95.2	1.85
SUG2112	d__Bacteria;p__Bacillota;c__Bacilli;o__RFN20;f__CAG-288;g__HGM10890;s__HGM10890 sp900769965	JAQYQU000000000	119	1244037	95.51	0.56
SUG1765	d__Bacteria;p__Bacillota;c__Bacilli;o__RFN20;f__CAG-288;g__HGM10890;s__HGM10890 sp900769965	JAQYDK000000000	147	1310354	96.63	2.25
SUG1215	d__Bacteria;p__Bacillota;c__Bacilli;o__RFN20;f__CAG-288;g__HGM10890;s__HGM10890 sp900769965	JAQXIC000000000	148	1364021	95.51	1.12
SUG1731	d__Bacteria;p__Bacillota;c__Bacilli;o__RFN20;f__CAG-449;g__UBA3210;s__	JAQYCC000000000	152	1342387	96.63	3.37
SUG1176	d__Bacteria;p__Bacillota;c__Bacilli;o__RFN20;f__CAG-449;g__UBA3210;s__	JAQXGN000000000	65	1492564	97.75	3.37
SUG1762	d__Bacteria;p__Bacillota;c__Bacilli;o__RFN20;f__CAG-449;g__UBA3210;s__	JAQYDH000000000	215	1608223	97.19	4.23
SUG1213	d__Bacteria;p__Bacillota;c__Bacilli;o__RFN20;f__CAG-449;g__UBA3210;s__	JAQXIA000000000	108	1696272	99.44	1.12
SUG1798	d__Bacteria;p__Bacillota;c__Bacilli;o__RFN20;f__CAG-826;g__;s__	JAQYER000000000	166	1320722	94.38	1.12
SUG2074	d__Bacteria;p__Bacillota;c__Bacilli;o__RFN20;f__CAG-826;g__Enteromonas;s__	JAQYPI000000000	138	1339043	92.68	0.56
SUG1857	d__Bacteria;p__Bacillota;c__Bacilli;o__RFN20;f__CAG-826;g__Enteromonas;s__Enteromonas sp004561785	JAQYMP000000000	44	1365681	97.75	2.25
SUG2014	d__Bacteria;p__Bacillota;c__Bacilli;o__RFN20;f__CAG-826;g__Enteromonas;s__Enteromonas sp900539595	JAQYJZ000000000	152	1567219	95.51	0
SUG1501	d__Bacteria;p__Bacillota;c__Bacilli;o__RFN20;f__CAG-826;g__Enteromonas;s__Enteromonas sp900539595	JAQXTE000000000	44	1833590	97.75	0
SUG1893	d__Bacteria;p__Bacillota;c__Bacilli;o__RFN20;f__CAG-826;g__Enteromonas;s__Enteromonas sp900550795	JAQYNZ000000000	141	1709762	97.75	0
SUG2072	d__Bacteria;p__Bacillota;c__Bacilli;o__RFN20;f__CAG-826;g__Onthovivens;s__	JAQYPG000000000	189	1312575	92.13	1.12
SUG1359	d__Bacteria;p__Bacillota;c__Bacilli;o__RFN20;f__CAG-826;g__Onthovivens;s__	JAQXNS000000000	140	1426882	94.38	0
SUG1826	d__Bacteria;p__Bacillota;c__Bacilli;o__RFN20;f__CAG-826;g__Onthovivens;s__	JAQYFT000000000	77	1427518	92.13	1.12
SUG2114	d__Bacteria;p__Bacillota;c__Bacilli;o__RFN20;f__CAG-826;g__Onthovivens;s__Onthovivens sp016302065	JAQYQW000000000	91	1211142	95.51	1.85
SUG2086	d__Bacteria;p__Bacillota;c__Bacilli;o__RFN20;f__CAG-826;g__Onthovivens;s__Onthovivens sp016302065	JAQYPU000000000	106	1259216	95.51	3.37
SUG1658	d__Bacteria;p__Bacillota;c__Bacilli;o__RFN20;f__CAG-826;g__Onthovivens;s__Onthovivens sp016302065	JAQXZH000000000	116	1344300	96.63	1.12
SUG1919	d__Bacteria;p__Bacillota;c__Bacilli;o__RFN20;f__CAG-826;g__Onthovivens;s__Onthovivens sp016302065	JAQYOZ000000000	70	1438718	96.63	1.69
SUG2019	d__Bacteria;p__Bacillota;c__Bacilli;o__RFN20;f__CAG-826;g__UBA4951;s__UBA4951 sp900540385	JAQYKE000000000	112	1456525	96.63	1.12
SUG1390	d__Bacteria;p__Bacillota;c__Bacilli;o__RFN20;f__CAG-826;g__UBA4951;s__UBA4951 sp902791085	JAQXOX000000000	30	1774283	96.63	2.25
SUG1161	d__Bacteria;p__Bacillota_A;c__Clostridia;o__Christensenellales;f__;g__;s__	JAQXFY000000000	203	2017583	92.99	2.4
SUG1853	d__Bacteria;p__Bacillota_A;c__Clostridia;o__Christensenellales;f__Borkfalkiaceae;g__;s__	JAQYML000000000	105	1645861	94.96	1.64
SUG1960	d__Bacteria;p__Bacillota_A;c__Clostridia;o__Christensenellales;f__Borkfalkiaceae;g__UBA10281;s__	JAQYHX000000000	212	1717431	91.53	1.95
SUG1864	d__Bacteria;p__Bacillota_A;c__Clostridia;o__Christensenellales;f__Borkfalkiaceae;g__UBA10281;s__UBA10281 sp900556195	JAQYMW000000000	173	1539938	90.93	2.28
SUG1944	d__Bacteria;p__Bacillota_A;c__Clostridia;o__Christensenellales;f__Borkfalkiaceae;g__UBA10281;s__UBA10281 sp900764105	JAQYHH000000000	225	1582294	92.74	0.88
SUG1926	d__Bacteria;p__Bacillota_A;c__Clostridia;o__Christensenellales;f__Borkfalkiaceae;g__UBA10281;s__UBA10281 sp900767495	JAQYGP000000000	197	1515536	92.54	3.23
SUG2045	d__Bacteria;p__Bacillota_A;c__Clostridia;o__Christensenellales;f__Borkfalkiaceae;g__UBA7597;s__	JAQYLE000000000	82	1938008	95.97	0
SUG1455	d__Bacteria;p__Bacillota_A;c__Clostridia;o__Christensenellales;f__CAG-138;g__;s__	JAQXRK000000000	290	1833373	91.57	2.9
SUG1975	d__Bacteria;p__Bacillota_A;c__Clostridia;o__Christensenellales;f__CAG-138;g__CAG-1024;s__CAG-1024 sp000432015	JAQYIM000000000	19	1802365	94.52	0
SUG1584	d__Bacteria;p__Bacillota_A;c__Clostridia;o__Christensenellales;f__CAG-138;g__PeH17;s__PeH17 sp000435055	JAQXWK000000000	98	1847323	90.92	1.34
SUG1950	d__Bacteria;p__Bacillota_A;c__Clostridia;o__Christensenellales;f__CAG-138;g__PeH17;s__PeH17 sp000435055	JAQYHN000000000	70	1896185	93.94	1.34
SUG2143	d__Bacteria;p__Bacillota_A;c__Clostridia;o__Christensenellales;f__CAG-138;g__PeH17;s__PeH17 sp004556165	JAQYRZ000000000	164	1527743	94.15	3.5
SUG1739	d__Bacteria;p__Bacillota_A;c__Clostridia;o__Christensenellales;f__CAG-138;g__PeH17;s__PeH17 sp004556165	JAQYCK000000000	221	1588082	94.87	1.88
SUG2125	d__Bacteria;p__Bacillota_A;c__Clostridia;o__Christensenellales;f__CAG-138;g__PeH17;s__PeH17 sp004556165	JAQYRH000000000	184	1601582	92.45	3.21
SUG1328	d__Bacteria;p__Bacillota_A;c__Clostridia;o__Christensenellales;f__CAG-138;g__PeH17;s__PeH17 sp004556165	JAQXMN000000000	40	1707263	97.29	0.81
SUG2137	d__Bacteria;p__Bacillota_A;c__Clostridia;o__Christensenellales;f__CAG-138;g__PeH17;s__PeH17 sp900542285	JAQYRT000000000	133	1786796	95.94	1.61
SUG1350	d__Bacteria;p__Bacillota_A;c__Clostridia;o__Christensenellales;f__CAG-138;g__PeH17;s__PeH17 sp900542285	JAQXNJ000000000	138	1795890	95.14	2.02
SUG1377	d__Bacteria;p__Bacillota_A;c__Clostridia;o__Christensenellales;f__CAG-138;g__PeH17;s__PeH17 sp900542285	JAQXOK000000000	40	1908333	96.75	1.21
SUG2142	d__Bacteria;p__Bacillota_A;c__Clostridia;o__Christensenellales;f__CAG-138;g__Phil1;s__Phil1 sp001940855	JAQYRY000000000	50	1875962	97.98	0
SUG1848	d__Bacteria;p__Bacillota_A;c__Clostridia;o__Christensenellales;f__CAG-138;g__Phil1;s__Phil1 sp001940855	JAQYMG000000000	33	1981909	99.19	0
SUG1534	d__Bacteria;p__Bacillota_A;c__Clostridia;o__Christensenellales;f__CAG-138;g__Phil1;s__Phil1 sp004558525	JAQXUM000000000	52	1741385	97.58	0
SUG2111	d__Bacteria;p__Bacillota_A;c__Clostridia;o__Christensenellales;f__CAG-138;g__RGIG1693;s__RGIG1693 sp016293975	JAQYQT000000000	30	1607647	93.29	0.34
SUG1755	d__Bacteria;p__Bacillota_A;c__Clostridia;o__Christensenellales;f__CAG-138;g__RUG472;s__RUG472 sp900545265	JAQYDA000000000	96	2056488	92.31	0.81
SUG2161	d__Bacteria;p__Bacillota_A;c__Clostridia;o__Christensenellales;f__CAG-138;g__SFDB01;s__SFDB01 sp004558825	JAQYSU000000000	35	1640445	95.92	0
SUG1431	d__Bacteria;p__Bacillota_A;c__Clostridia;o__Christensenellales;f__CAG-138;g__SFEL01;s__SFEL01 sp004557245	JAQXQM000000000	175	1597194	94.89	1.75
SUG2040	d__Bacteria;p__Bacillota_A;c__Clostridia;o__Christensenellales;f__CAG-138;g__SFEL01;s__SFEL01 sp004557245	JAQYKZ000000000	181	1598218	98.39	3.36
SUG2145	d__Bacteria;p__Bacillota_A;c__Clostridia;o__Christensenellales;f__CAG-138;g__SFEL01;s__SFEL01 sp004557245	JAQYSB000000000	118	1628246	97.98	2.82
SUG1326	d__Bacteria;p__Bacillota_A;c__Clostridia;o__Christensenellales;f__CAG-138;g__SFEL01;s__SFEL01 sp004557245	JAQXMK000000000	162	1653476	97.18	3.76
SUG1476	d__Bacteria;p__Bacillota_A;c__Clostridia;o__Christensenellales;f__CAG-138;g__SFEL01;s__SFEL01 sp004557245	JAQXSF000000000	166	1665263	93.48	3.14
SUG2177	d__Bacteria;p__Bacillota_A;c__Clostridia;o__Christensenellales;f__CAG-138;g__SFEL01;s__SFEL01 sp004557245	JAQYTK000000000	236	1670836	93.82	1.75
SUG1376	d__Bacteria;p__Bacillota_A;c__Clostridia;o__Christensenellales;f__CAG-138;g__SFEL01;s__SFEL01 sp004557245	JAQXOJ000000000	42	1970158	99.19	2.09
SUG1312	d__Bacteria;p__Bacillota_A;c__Clostridia;o__Christensenellales;f__CAG-138;g__SFEL01;s__SFEL01 sp016292635	JAQXLW000000000	48	1879275	95.1	0.7
SUG1311	d__Bacteria;p__Bacillota_A;c__Clostridia;o__Christensenellales;f__CAG-138;g__UBA1685;s__UBA1685 sp004560435	JAQXLV000000000	130	2095257	97.2	0
SUG1372	d__Bacteria;p__Bacillota_A;c__Clostridia;o__Christensenellales;f__CAG-138;g__UBA1685;s__UBA1685 sp004560435	JAQXOF000000000	28	2365159	96.5	0.17
SUG2133	d__Bacteria;p__Bacillota_A;c__Clostridia;o__Christensenellales;f__CAG-314;g__SFEB01;s__SFEB01 sp004558105	JAQYRP000000000	129	1251157	90.12	0
SUG1304	d__Bacteria;p__Bacillota_A;c__Clostridia;o__Christensenellales;f__CAG-314;g__SFEB01;s__SFEB01 sp004558105	JAQXLN000000000	30	1311455	93.15	0
SUG1961	d__Bacteria;p__Bacillota_A;c__Clostridia;o__Christensenellales;f__CAG-552;g__UMGS1795;s__	JAQYHY000000000	78	1648457	94.49	0
SUG2157	d__Bacteria;p__Bacillota_A;c__Clostridia;o__Christensenellales;f__CAG-74;g__;s__	JAQYSQ000000000	337	3019657	90.38	3.8
SUG2178	d__Bacteria;p__Bacillota_A;c__Clostridia;o__Christensenellales;f__CAG-74;g__Aphodomonas;s__Aphodomonas sp004557805	JAQYTL000000000	221	2930650	95.23	1.75
SUG1775	d__Bacteria;p__Bacillota_A;c__Clostridia;o__Christensenellales;f__CAG-74;g__Firm-10;s__Firm-10 sp004552515	JAQYDU000000000	281	3112776	94.76	3.57
SUG1459	d__Bacteria;p__Bacillota_A;c__Clostridia;o__Christensenellales;f__CAG-74;g__Firm-10;s__Firm-10 sp004552515	JAQXRO000000000	276	3121537	95.34	4.37
SUG1264	d__Bacteria;p__Bacillota_A;c__Clostridia;o__Christensenellales;f__CAG-74;g__Limiplasma;s__	JAQXJZ000000000	175	3020060	95.29	1.88
SUG1385	d__Bacteria;p__Bacillota_A;c__Clostridia;o__Christensenellales;f__CAG-74;g__Limiplasma;s__Limiplasma sp016297535	JAQXOS000000000	306	2524869	96.03	4.17
SUG1313	d__Bacteria;p__Bacillota_A;c__Clostridia;o__Christensenellales;f__CAG-74;g__Limiplasma;s__Limiplasma sp016297535	JAQXLX000000000	272	2671008	95.16	4.7
SUG1905	d__Bacteria;p__Bacillota_A;c__Clostridia;o__Christensenellales;f__CAG-74;g__Limiplasma;s__Limiplasma sp900548145	JAQYOL000000000	489	2911731	95.28	4.87
SUG1456	d__Bacteria;p__Bacillota_A;c__Clostridia;o__Christensenellales;f__CAG-74;g__RUG11247;s__	JAQXRL000000000	399	3293408	96.7	3.49
SUG1851	d__Bacteria;p__Bacillota_A;c__Clostridia;o__Christensenellales;f__CAG-74;g__RUG11247;s__RUG11247 sp902767315	JAQYMJ000000000	286	2577337	95.97	4.37
SUG1554	d__Bacteria;p__Bacillota_A;c__Clostridia;o__Christensenellales;f__CAG-74;g__RUG563;s__RUG563 sp015056015	JAQXVG000000000	61	2871511	93.68	1.04
SUG1980	d__Bacteria;p__Bacillota_A;c__Clostridia;o__Christensenellales;f__CAG-74;g__SFMI01;s__SFMI01 sp004556155	JAQYIR000000000	81	2442914	96.37	1.08
SUG1310	d__Bacteria;p__Bacillota_A;c__Clostridia;o__Christensenellales;f__CAG-74;g__UBA11524;s__	JAQXLU000000000	169	2799465	97.38	3.63
SUG1952	d__Bacteria;p__Bacillota_A;c__Clostridia;o__Christensenellales;f__CAG-74;g__Ventricola;s__Ventricola sp004555535	JAQYHP000000000	97	3132413	98.6	1.63
SUG2097	d__Bacteria;p__Bacillota_A;c__Clostridia;o__Christensenellales;f__CAG-917;g__CAG-1138;s__CAG-1138 sp000434675	JAQYQF000000000	111	1358391	93.95	1.77
SUG1834	d__Bacteria;p__Bacillota_A;c__Clostridia;o__Christensenellales;f__CAG-917;g__CAG-349;s__CAG-349 sp001940895	JAQYGC000000000	38	1445302	95.14	0.81
SUG2003	d__Bacteria;p__Bacillota_A;c__Clostridia;o__Christensenellales;f__CAG-917;g__CAG-349;s__CAG-349 sp001940895	JAQYJO000000000	24	1457669	92.99	0.7
SUG1154	d__Bacteria;p__Bacillota_A;c__Clostridia;o__Christensenellales;f__CAG-917;g__CAG-349;s__CAG-349 sp001940895	JAQXFR000000000	16	1568427	97.55	2.62
SUG2146	d__Bacteria;p__Bacillota_A;c__Clostridia;o__Christensenellales;f__CAG-917;g__CAG-349;s__CAG-349 sp003539515	JAQYSC000000000	171	1348133	91	3.5
SUG1954	d__Bacteria;p__Bacillota_A;c__Clostridia;o__Christensenellales;f__CAG-917;g__CAG-349;s__CAG-349 sp003539515	JAQYHR000000000	149	1349656	90.3	2.91
SUG1839	d__Bacteria;p__Bacillota_A;c__Clostridia;o__Christensenellales;f__CAG-917;g__CAG-349;s__CAG-349 sp003539515	JAQYGH000000000	51	1520453	92.4	2.8
SUG2008	d__Bacteria;p__Bacillota_A;c__Clostridia;o__Christensenellales;f__CAG-917;g__CAG-349;s__CAG-349 sp003539515	JAQYJT000000000	31	1545095	92.64	1.4
SUG1753	d__Bacteria;p__Bacillota_A;c__Clostridia;o__Christensenellales;f__CAG-917;g__CAG-917;s__	JAQYCY000000000	148	1381084	90.42	1.02
SUG2168	d__Bacteria;p__Bacillota_A;c__Clostridia;o__Christensenellales;f__CAG-917;g__HGM11377;s__HGM11377 sp900755035	JAQYTB000000000	120	1527417	91.55	1.64
SUG1229	d__Bacteria;p__Bacillota_A;c__Clostridia;o__Christensenellales;f__QALW01;g__UMGS1338;s__	JAQXIQ000000000	153	2006441	92.31	2.82
SUG1781	d__Bacteria;p__Bacillota_A;c__Clostridia;o__Christensenellales;f__UBA3700;g__HGM11368;s__	JAQYEA000000000	8	1444292	96.37	0.81
SUG1499	d__Bacteria;p__Bacillota_A;c__Clostridia;o__Clostridiales;f__Clostridiaceae;g__Clostridium;s__	JAQXTC000000000	262	2871996	93.59	4.96
SUG1876	d__Bacteria;p__Bacillota_A;c__Clostridia;o__Clostridiales;f__Clostridiaceae;g__Clostridium;s__Clostridium sp000435835	JAQYNI000000000	171	2683500	99.11	0.16
SUG1436	d__Bacteria;p__Bacillota_A;c__Clostridia;o__Clostridiales;f__Clostridiaceae;g__Clostridium;s__Clostridium sp012519155	JAQXQR000000000	110	2371267	93.46	1.77
SUG1771	d__Bacteria;p__Bacillota_A;c__Clostridia;o__Clostridiales;f__Clostridiaceae;g__Clostridium_P;s__Clostridium_P ventriculi	JAQYDQ000000000	64	2489849	98.39	0.89
SUG1517	d__Bacteria;p__Bacillota_A;c__Clostridia;o__Clostridiales;f__Clostridiaceae;g__Inconstantimicrobium;s__Inconstantimicrobium porci	JAQXTV000000000	253	3204622	98.39	3.25
SUG1366	d__Bacteria;p__Bacillota_A;c__Clostridia;o__Lachnospirales;f__Anaerotignaceae;g__Metalachnospira;s__	JAQXNZ000000000	197	2138656	95.97	1.23
SUG1684	d__Bacteria;p__Bacillota_A;c__Clostridia;o__Lachnospirales;f__Lachnospiraceae;g__;s__	JAQYAH000000000	86	1748741	94.83	2.06
SUG1279	d__Bacteria;p__Bacillota_A;c__Clostridia;o__Lachnospirales;f__Lachnospiraceae;g__;s__	JAQXKO000000000	28	1763778	92.95	0.34
SUG1228	d__Bacteria;p__Bacillota_A;c__Clostridia;o__Lachnospirales;f__Lachnospiraceae;g__;s__	JAQXIP000000000	115	2282844	94.63	1.59
SUG1225	d__Bacteria;p__Bacillota_A;c__Clostridia;o__Lachnospirales;f__Lachnospiraceae;g__;s__	JAQXIM000000000	149	2349921	94.83	2.43
SUG1490	d__Bacteria;p__Bacillota_A;c__Clostridia;o__Lachnospirales;f__Lachnospiraceae;g__;s__	JAQXST000000000	202	2489337	92.87	3.45
SUG1590	d__Bacteria;p__Bacillota_A;c__Clostridia;o__Lachnospirales;f__Lachnospiraceae;g__;s__	JAQXWQ000000000	204	2703053	90.82	4.43
SUG1642	d__Bacteria;p__Bacillota_A;c__Clostridia;o__Lachnospirales;f__Lachnospiraceae;g__Agathobacter;s__	JAQXYR000000000	221	2054395	90.16	2
SUG1187	d__Bacteria;p__Bacillota_A;c__Clostridia;o__Lachnospirales;f__Lachnospiraceae;g__Agathobacter;s__	JAQXGY000000000	88	2180379	93.1	1.76
SUG1675	d__Bacteria;p__Bacillota_A;c__Clostridia;o__Lachnospirales;f__Lachnospiraceae;g__Agathobacter;s__	JAQXZY000000000	134	2204444	94.6	1.69
SUG1790	d__Bacteria;p__Bacillota_A;c__Clostridia;o__Lachnospirales;f__Lachnospiraceae;g__Agathobacter;s__	JAQYEJ000000000	33	2368164	98.52	0.48
SUG1654	d__Bacteria;p__Bacillota_A;c__Clostridia;o__Lachnospirales;f__Lachnospiraceae;g__Agathobacter;s__	JAQXZD000000000	121	2401743	92.55	3.54
SUG1579	d__Bacteria;p__Bacillota_A;c__Clostridia;o__Lachnospirales;f__Lachnospiraceae;g__Agathobacter;s__	JAQXWF000000000	40	2504419	97.16	0.7
SUG1254	d__Bacteria;p__Bacillota_A;c__Clostridia;o__Lachnospirales;f__Lachnospiraceae;g__Agathobacter;s__	JAQXJP000000000	43	2634885	97.35	3.29
SUG1877	d__Bacteria;p__Bacillota_A;c__Clostridia;o__Lachnospirales;f__Lachnospiraceae;g__Agathobacter;s__Agathobacter sp000434275	JAQYNJ000000000	149	2402251	92.69	3.59
SUG1934	d__Bacteria;p__Bacillota_A;c__Clostridia;o__Lachnospirales;f__Lachnospiraceae;g__Agathobacter;s__Agathobacter sp900317585	JAQYGX000000000	143	2128936	92.75	0
SUG1715	d__Bacteria;p__Bacillota_A;c__Clostridia;o__Lachnospirales;f__Lachnospiraceae;g__Agathobacter;s__Agathobacter sp900317585	JAQYBM000000000	172	2365721	95.26	3.14
SUG1578	d__Bacteria;p__Bacillota_A;c__Clostridia;o__Lachnospirales;f__Lachnospiraceae;g__Agathobacter;s__Agathobacter sp900548765	JAQXWE000000000	59	2743351	97.53	1.93
SUG1891	d__Bacteria;p__Bacillota_A;c__Clostridia;o__Lachnospirales;f__Lachnospiraceae;g__Agathobacter;s__Agathobacter sp900549895	JAQYNX000000000	103	2173528	93.81	1.45
SUG1269	d__Bacteria;p__Bacillota_A;c__Clostridia;o__Lachnospirales;f__Lachnospiraceae;g__Agathobacter;s__Agathobacter sp905209075	JAQXKE000000000	77	2418632	93.6	0.24
SUG1238	d__Bacteria;p__Bacillota_A;c__Clostridia;o__Lachnospirales;f__Lachnospiraceae;g__AM51-8;s__	JAQXIZ000000000	103	1928970	92.26	1.13
SUG1237	d__Bacteria;p__Bacillota_A;c__Clostridia;o__Lachnospirales;f__Lachnospiraceae;g__AM51-8;s__	JAQXIY000000000	120	2133720	90.03	2.74
SUG1983	d__Bacteria;p__Bacillota_A;c__Clostridia;o__Lachnospirales;f__Lachnospiraceae;g__Anaerobutyricum;s__	JAQYIU000000000	130	2349156	92.99	2.35
SUG1933	d__Bacteria;p__Bacillota_A;c__Clostridia;o__Lachnospirales;f__Lachnospiraceae;g__Anaerobutyricum;s__	JAQYGW000000000	190	2393463	97.27	4.5
SUG1607	d__Bacteria;p__Bacillota_A;c__Clostridia;o__Lachnospirales;f__Lachnospiraceae;g__Anaerobutyricum;s__Anaerobutyricum hallii	JAQXXH000000000	239	3791800	97.99	1.34
SUG1417	d__Bacteria;p__Bacillota_A;c__Clostridia;o__Lachnospirales;f__Lachnospiraceae;g__AviLachnospira;s__	JAQXPY000000000	183	1960137	92.72	0.23
SUG1503	d__Bacteria;p__Bacillota_A;c__Clostridia;o__Lachnospirales;f__Lachnospiraceae;g__Bacteroides_F;s__	JAQXTG000000000	145	2334170	97.04	0.73
SUG1397	d__Bacteria;p__Bacillota_A;c__Clostridia;o__Lachnospirales;f__Lachnospiraceae;g__Bacteroides_F;s__	JAQXPE000000000	226	2538417	96.82	0.67
SUG1685	d__Bacteria;p__Bacillota_A;c__Clostridia;o__Lachnospirales;f__Lachnospiraceae;g__Bariatricus;s__	JAQYAI000000000	196	2207003	92.12	4.12
SUG1968	d__Bacteria;p__Bacillota_A;c__Clostridia;o__Lachnospirales;f__Lachnospiraceae;g__Bariatricus;s__Bariatricus sp004560705	JAQYIF000000000	106	2526838	90.64	1.39
SUG1638	d__Bacteria;p__Bacillota_A;c__Clostridia;o__Lachnospirales;f__Lachnospiraceae;g__Bariatricus;s__Bariatricus sp004560705	JAQXYN000000000	150	2598984	97.08	1.84
SUG2020	d__Bacteria;p__Bacillota_A;c__Clostridia;o__Lachnospirales;f__Lachnospiraceae;g__Bilifractor;s__Bilifractor sp900317175	JAQYKF000000000	96	2098163	91.08	0.42
SUG1555	d__Bacteria;p__Bacillota_A;c__Clostridia;o__Lachnospirales;f__Lachnospiraceae;g__Bilifractor;s__Bilifractor sp900317175	JAQXVH000000000	119	2165227	93.87	2.57
SUG1770	d__Bacteria;p__Bacillota_A;c__Clostridia;o__Lachnospirales;f__Lachnospiraceae;g__Blautia;s__	JAQYDP000000000	86	2416929	94.9	0.23
SUG1929	d__Bacteria;p__Bacillota_A;c__Clostridia;o__Lachnospirales;f__Lachnospiraceae;g__Blautia_A;s__	JAQYGS000000000	256	2417235	93.88	3.8
SUG1885	d__Bacteria;p__Bacillota_A;c__Clostridia;o__Lachnospirales;f__Lachnospiraceae;g__Blautia_A;s__	JAQYNR000000000	273	2718248	94.9	3.08
SUG1437	d__Bacteria;p__Bacillota_A;c__Clostridia;o__Lachnospirales;f__Lachnospiraceae;g__Blautia_A;s__	JAQXQS000000000	226	3521169	97.61	2.8
SUG1622	d__Bacteria;p__Bacillota_A;c__Clostridia;o__Lachnospirales;f__Lachnospiraceae;g__Blautia_A;s__Blautia_A massiliensis	JAQXXW000000000	225	3093647	94.62	2.22
SUG2179	d__Bacteria;p__Bacillota_A;c__Clostridia;o__Lachnospirales;f__Lachnospiraceae;g__Blautia_A;s__Blautia_A obeum	JAQYTM000000000	162	2606318	93.3	1.27
SUG2156	d__Bacteria;p__Bacillota_A;c__Clostridia;o__Lachnospirales;f__Lachnospiraceae;g__Blautia_A;s__Blautia_A sp000285855	JAQYSP000000000	196	2317597	90.01	3.01
SUG1689	d__Bacteria;p__Bacillota_A;c__Clostridia;o__Lachnospirales;f__Lachnospiraceae;g__Blautia_A;s__Blautia_A sp018919065	JAQYAM000000000	272	3433550	97.22	1.74
SUG1280	d__Bacteria;p__Bacillota_A;c__Clostridia;o__Lachnospirales;f__Lachnospiraceae;g__Blautia_A;s__Blautia_A sp900066355	JAQXKP000000000	130	2594857	91.53	1.39
SUG1749	d__Bacteria;p__Bacillota_A;c__Clostridia;o__Lachnospirales;f__Lachnospiraceae;g__Butyribacter;s__	JAQYCU000000000	75	2265246	97.56	0.67
SUG1218	d__Bacteria;p__Bacillota_A;c__Clostridia;o__Lachnospirales;f__Lachnospiraceae;g__Butyrivibrio_A;s__	JAQXIF000000000	37	2386299	95.22	0.67
SUG1159	d__Bacteria;p__Bacillota_A;c__Clostridia;o__Lachnospirales;f__Lachnospiraceae;g__Butyrivibrio_A;s__Butyrivibrio_A sp016297265	JAQXFW000000000	47	1969803	96.06	0
SUG1165	d__Bacteria;p__Bacillota_A;c__Clostridia;o__Lachnospirales;f__Lachnospiraceae;g__CAG-127;s__	JAQXGC000000000	201	2143788	92.3	0.67
SUG1265	d__Bacteria;p__Bacillota_A;c__Clostridia;o__Lachnospirales;f__Lachnospiraceae;g__CAG-127;s__	JAQXKA000000000	101	2217614	94.71	0.34
SUG1698	d__Bacteria;p__Bacillota_A;c__Clostridia;o__Lachnospirales;f__Lachnospiraceae;g__CAG-127;s__	JAQYAV000000000	171	2845286	97.97	0.67
SUG1814	d__Bacteria;p__Bacillota_A;c__Clostridia;o__Lachnospirales;f__Lachnospiraceae;g__CAG-127;s__CAG-127 sp900553925	JAQYFH000000000	307	2146022	90.61	3.92
SUG1550	d__Bacteria;p__Bacillota_A;c__Clostridia;o__Lachnospirales;f__Lachnospiraceae;g__CAG-194;s__CAG-194 sp000432915	JAQXVC000000000	66	2318376	95.17	3.24
SUG1250	d__Bacteria;p__Bacillota_A;c__Clostridia;o__Lachnospirales;f__Lachnospiraceae;g__CAG-45;s__CAG-45 sp002299665	JAQXJL000000000	55	2667555	90.82	2.48
SUG1244	d__Bacteria;p__Bacillota_A;c__Clostridia;o__Lachnospirales;f__Lachnospiraceae;g__CAG-510;s__CAG-510 sp000434615	JAQXJF000000000	70	2400112	96.86	2.53
SUG1301	d__Bacteria;p__Bacillota_A;c__Clostridia;o__Lachnospirales;f__Lachnospiraceae;g__CAG-590;s__	JAQXLK000000000	407	3687524	92.47	3.69
SUG1353	d__Bacteria;p__Bacillota_A;c__Clostridia;o__Lachnospirales;f__Lachnospiraceae;g__CAG-590;s__CAG-590 sp003530125	JAQXNM000000000	273	2721531	93.35	3.88
SUG1185	d__Bacteria;p__Bacillota_A;c__Clostridia;o__Lachnospirales;f__Lachnospiraceae;g__CAG-603;s__CAG-603 sp900314555	JAQXGW000000000	116	2365952	98.24	0
SUG1200	d__Bacteria;p__Bacillota_A;c__Clostridia;o__Lachnospirales;f__Lachnospiraceae;g__CAG-632;s__CAG-632 sp000431515	JAQXHM000000000	93	2330758	97.85	0
SUG1164	d__Bacteria;p__Bacillota_A;c__Clostridia;o__Lachnospirales;f__Lachnospiraceae;g__CAG-632;s__CAG-632 sp900539185	JAQXGB000000000	196	2003376	91.3	2.01
SUG1538	d__Bacteria;p__Bacillota_A;c__Clostridia;o__Lachnospirales;f__Lachnospiraceae;g__CAG-791;s__	JAQXUQ000000000	34	2549340	96.22	1.81
SUG1411	d__Bacteria;p__Bacillota_A;c__Clostridia;o__Lachnospirales;f__Lachnospiraceae;g__CAG-791;s__	JAQXPS000000000	148	3191043	96.26	1.74
SUG1830	d__Bacteria;p__Bacillota_A;c__Clostridia;o__Lachnospirales;f__Lachnospiraceae;g__CAG-791;s__CAG-791 sp000431495	JAQYFX000000000	143	2408249	97.99	0.57
SUG1365	d__Bacteria;p__Bacillota_A;c__Clostridia;o__Lachnospirales;f__Lachnospiraceae;g__CAG-791;s__CAG-791 sp002353635	JAQXNY000000000	193	2205260	91.38	2.68
SUG1407	d__Bacteria;p__Bacillota_A;c__Clostridia;o__Lachnospirales;f__Lachnospiraceae;g__CAG-791;s__CAG-791 sp900317475	JAQXPO000000000	84	2532000	95.57	1.26
SUG1710	d__Bacteria;p__Bacillota_A;c__Clostridia;o__Lachnospirales;f__Lachnospiraceae;g__CAG-791;s__CAG-791 sp900317555	JAQYBH000000000	167	2342964	94.85	1.47
SUG1551	d__Bacteria;p__Bacillota_A;c__Clostridia;o__Lachnospirales;f__Lachnospiraceae;g__CAG-791;s__CAG-791 sp900318875	JAQXVD000000000	124	2927460	93.08	1.15
SUG1650	d__Bacteria;p__Bacillota_A;c__Clostridia;o__Lachnospirales;f__Lachnospiraceae;g__CAG-95;s__	JAQXYZ000000000	161	2590875	91.61	2.88
SUG1920	d__Bacteria;p__Bacillota_A;c__Clostridia;o__Lachnospirales;f__Lachnospiraceae;g__CAG-95;s__CAG-95 sp017622575	JAQYPA000000000	41	3038868	94.69	2.87
SUG1435	d__Bacteria;p__Bacillota_A;c__Clostridia;o__Lachnospirales;f__Lachnospiraceae;g__Choladocola;s__Choladocola sp003480725	JAQXQQ000000000	94	2179987	93.96	0.32
SUG1588	d__Bacteria;p__Bacillota_A;c__Clostridia;o__Lachnospirales;f__Lachnospiraceae;g__Choladousia;s__	JAQXWO000000000	293	2779937	91.67	4.56
SUG1991	d__Bacteria;p__Bacillota_A;c__Clostridia;o__Lachnospirales;f__Lachnospiraceae;g__Choladousia;s__	JAQYJC000000000	239	2816855	92.62	2.95
SUG1567	d__Bacteria;p__Bacillota_A;c__Clostridia;o__Lachnospirales;f__Lachnospiraceae;g__Choladousia;s__	JAQXVT000000000	88	3177703	97.19	0.63
SUG1168	d__Bacteria;p__Bacillota_A;c__Clostridia;o__Lachnospirales;f__Lachnospiraceae;g__Choladousia;s__	JAQXGF000000000	150	3324670	96.39	1
SUG1300	d__Bacteria;p__Bacillota_A;c__Clostridia;o__Lachnospirales;f__Lachnospiraceae;g__Clostridium_Q;s__Clostridium_Q sp016302185	JAQXLJ000000000	273	2590753	92.61	1.35
SUG1233	d__Bacteria;p__Bacillota_A;c__Clostridia;o__Lachnospirales;f__Lachnospiraceae;g__Clostridium_R;s__Clostridium_R amiphilum_A	JAQXIU000000000	67	2516614	97.47	0
SUG1695	d__Bacteria;p__Bacillota_A;c__Clostridia;o__Lachnospirales;f__Lachnospiraceae;g__Coprococcus;s__	JAQYAS000000000	151	2526173	94.63	0.34
SUG1665	d__Bacteria;p__Bacillota_A;c__Clostridia;o__Lachnospirales;f__Lachnospiraceae;g__Coprococcus;s__Coprococcus sp900066115	JAQXZO000000000	45	2622216	98.66	0
SUG1158	d__Bacteria;p__Bacillota_A;c__Clostridia;o__Lachnospirales;f__Lachnospiraceae;g__Coprococcus_A;s__Coprococcus_A catus	JAQXFV000000000	97	2440592	93.67	1.34
SUG1669	d__Bacteria;p__Bacillota_A;c__Clostridia;o__Lachnospirales;f__Lachnospiraceae;g__Cuneatibacter;s__	JAQXZS000000000	227	2295029	95.62	0.16
SUG2127	d__Bacteria;p__Bacillota_A;c__Clostridia;o__Lachnospirales;f__Lachnospiraceae;g__Dorea;s__Dorea formicigenerans	JAQYRJ000000000	126	2381471	98.09	3.41
SUG1354	d__Bacteria;p__Bacillota_A;c__Clostridia;o__Lachnospirales;f__Lachnospiraceae;g__Eubacterium_F;s__	JAQXNN000000000	234	2178124	91.78	1.03
SUG1783	d__Bacteria;p__Bacillota_A;c__Clostridia;o__Lachnospirales;f__Lachnospiraceae;g__Eubacterium_F;s__	JAQYEC000000000	78	2615327	97.76	1.34
SUG1323	d__Bacteria;p__Bacillota_A;c__Clostridia;o__Lachnospirales;f__Lachnospiraceae;g__Fimousia;s__Fimousia sp001940245	JAQXMH000000000	121	2319191	96.98	2.01
SUG1216	d__Bacteria;p__Bacillota_A;c__Clostridia;o__Lachnospirales;f__Lachnospiraceae;g__Frisingicoccus;s__Frisingicoccus sp016298055	JAQXID000000000	327	2503147	95.97	4.76
SUG1894	d__Bacteria;p__Bacillota_A;c__Clostridia;o__Lachnospirales;f__Lachnospiraceae;g__Fusicatenibacter;s__	JAQYOA000000000	251	2910213	92.02	4.27
SUG1611	d__Bacteria;p__Bacillota_A;c__Clostridia;o__Lachnospirales;f__Lachnospiraceae;g__Fusicatenibacter;s__Fusicatenibacter saccharivorans	JAQXXL000000000	100	2669670	97.68	0.95
SUG2029	d__Bacteria;p__Bacillota_A;c__Clostridia;o__Lachnospirales;f__Lachnospiraceae;g__JAGTTR01;s__	JAQYKO000000000	243	2228829	91.94	4.96
SUG2056	d__Bacteria;p__Bacillota_A;c__Clostridia;o__Lachnospirales;f__Lachnospiraceae;g__KLE1615;s__KLE1615 sp900066985	JAQYLP000000000	108	2845660	96.2	1.58
SUG1361	d__Bacteria;p__Bacillota_A;c__Clostridia;o__Lachnospirales;f__Lachnospiraceae;g__Lachnoclostridium;s__	JAQXNU000000000	289	3755404	97.2	4.72
SUG1474	d__Bacteria;p__Bacillota_A;c__Clostridia;o__Lachnospirales;f__Lachnospiraceae;g__Lachnospira;s__	JAQXSD000000000	208	2070172	94.33	1.68
SUG1162	d__Bacteria;p__Bacillota_A;c__Clostridia;o__Lachnospirales;f__Lachnospiraceae;g__Lachnospira;s__	JAQXFZ000000000	115	2220764	90.25	2.91
SUG1419	d__Bacteria;p__Bacillota_A;c__Clostridia;o__Lachnospirales;f__Lachnospiraceae;g__Lachnospira;s__Lachnospira sp900316325	JAQXQA000000000	96	2400693	94.09	0
SUG1420	d__Bacteria;p__Bacillota_A;c__Clostridia;o__Lachnospirales;f__Lachnospiraceae;g__Lachnospira;s__Lachnospira sp900772425	JAQXQB000000000	145	2299522	95.7	2.01
SUG1324	d__Bacteria;p__Bacillota_A;c__Clostridia;o__Lachnospirales;f__Lachnospiraceae;g__Limivivens;s__Limivivens sp900066135	JAQXMI000000000	236	3052008	95.09	3.48
SUG2165	d__Bacteria;p__Bacillota_A;c__Clostridia;o__Lachnospirales;f__Lachnospiraceae;g__Marvinbryantia;s__Marvinbryantia sp900066075	JAQYSY000000000	125	2653395	98.73	1.76
SUG1774	d__Bacteria;p__Bacillota_A;c__Clostridia;o__Lachnospirales;f__Lachnospiraceae;g__Mediterraneibacter;s__Mediterraneibacter faecis	JAQYDT000000000	147	2354115	96.2	2.42
SUG1613	d__Bacteria;p__Bacillota_A;c__Clostridia;o__Lachnospirales;f__Lachnospiraceae;g__MGBC120314;s__	JAQXXN000000000	261	2733216	92.13	3.02
SUG1358	d__Bacteria;p__Bacillota_A;c__Clostridia;o__Lachnospirales;f__Lachnospiraceae;g__NC2004;s__	JAQXNR000000000	213	2298640	91.78	1.95
SUG1696	d__Bacteria;p__Bacillota_A;c__Clostridia;o__Lachnospirales;f__Lachnospiraceae;g__Oliverpabstia;s__Oliverpabstia intestinalis	JAQYAT000000000	123	2599529	95.57	0.63
SUG1188	d__Bacteria;p__Bacillota_A;c__Clostridia;o__Lachnospirales;f__Lachnospiraceae;g__Oribacterium;s__Oribacterium sp002449915	JAQXHA000000000	178	2174142	96.2	0
SUG1635	d__Bacteria;p__Bacillota_A;c__Clostridia;o__Lachnospirales;f__Lachnospiraceae;g__Oribacterium;s__Oribacterium sp004554245	JAQXYK000000000	34	2293605	96.52	0
SUG2000	d__Bacteria;p__Bacillota_A;c__Clostridia;o__Lachnospirales;f__Lachnospiraceae;g__Porcincola;s__Porcincola intestinalis	JAQYJL000000000	34	2408124	93.35	1.27
SUG1680	d__Bacteria;p__Bacillota_A;c__Clostridia;o__Lachnospirales;f__Lachnospiraceae;g__Porcincola;s__Porcincola sp900555005	JAQYAD000000000	113	2045950	96.2	1.27
SUG1230	d__Bacteria;p__Bacillota_A;c__Clostridia;o__Lachnospirales;f__Lachnospiraceae;g__RGIG8767;s__	JAQXIR000000000	197	2154449	94.81	2.22
SUG1308	d__Bacteria;p__Bacillota_A;c__Clostridia;o__Lachnospirales;f__Lachnospiraceae;g__Roseburia;s__	JAQXLR000000000	249	2127057	90.63	2.26
SUG1179	d__Bacteria;p__Bacillota_A;c__Clostridia;o__Lachnospirales;f__Lachnospiraceae;g__Roseburia;s__	JAQXGQ000000000	181	2584989	93.89	1.6
SUG1916	d__Bacteria;p__Bacillota_A;c__Clostridia;o__Lachnospirales;f__Lachnospiraceae;g__Roseburia;s__	JAQYOW000000000	298	3475318	95.79	2.82
SUG1204	d__Bacteria;p__Bacillota_A;c__Clostridia;o__Lachnospirales;f__Lachnospiraceae;g__Roseburia;s__Roseburia hominis	JAQXHR000000000	271	2732548	93.23	3.75
SUG1231	d__Bacteria;p__Bacillota_A;c__Clostridia;o__Lachnospirales;f__Lachnospiraceae;g__Roseburia;s__Roseburia sp001940165	JAQXIS000000000	211	2726699	92.22	4.25
SUG1180	d__Bacteria;p__Bacillota_A;c__Clostridia;o__Lachnospirales;f__Lachnospiraceae;g__RUG115;s__RUG115 sp900315735	JAQXGR000000000	159	2482865	93.31	1.94
SUG1824	d__Bacteria;p__Bacillota_A;c__Clostridia;o__Lachnospirales;f__Lachnospiraceae;g__RUG14305;s__	JAQYFR000000000	42	1837042	98.42	0
SUG2021	d__Bacteria;p__Bacillota_A;c__Clostridia;o__Lachnospirales;f__Lachnospiraceae;g__SFDP01;s__SFDP01 sp004558185	JAQYKG000000000	164	2707366	96.5	0.85
SUG2031	d__Bacteria;p__Bacillota_A;c__Clostridia;o__Lachnospirales;f__Lachnospiraceae;g__SFDP01;s__SFDP01 sp900770785	JAQYKQ000000000	86	2622667	98.28	0.77
SUG1384	d__Bacteria;p__Bacillota_A;c__Clostridia;o__Lachnospirales;f__Lachnospiraceae;g__SIG307;s__	JAQXOR000000000	179	2675836	93.74	0
SUG1314	d__Bacteria;p__Bacillota_A;c__Clostridia;o__Lachnospirales;f__Lachnospiraceae;g__SIG307;s__	JAQXLY000000000	67	2890846	94.29	1.63
SUG1724	d__Bacteria;p__Bacillota_A;c__Clostridia;o__Lachnospirales;f__Lachnospiraceae;g__Suipraeoptans;s__Suipraeoptans intestinalis	JAQYBV000000000	129	1990735	93.33	1.55
SUG1763	d__Bacteria;p__Bacillota_A;c__Clostridia;o__Lachnospirales;f__Lachnospiraceae;g__TWA4;s__	JAQYDI000000000	190	3626564	97.81	4.32
SUG1151	d__Bacteria;p__Bacillota_A;c__Clostridia;o__Lachnospirales;f__Lachnospiraceae;g__UBA1066;s__	JAQXFO000000000	88	2150618	94.94	1.48
SUG1402	d__Bacteria;p__Bacillota_A;c__Clostridia;o__Lachnospirales;f__Lachnospiraceae;g__UBA1066;s__UBA1066 sp900315305	JAQXPJ000000000	106	2621744	95.7	0
SUG1243	d__Bacteria;p__Bacillota_A;c__Clostridia;o__Lachnospirales;f__Lachnospiraceae;g__UBA11774;s__UBA11774 sp900556645	JAQXJE000000000	241	1819354	95.48	4.19
SUG1767	d__Bacteria;p__Bacillota_A;c__Clostridia;o__Lachnospirales;f__Lachnospiraceae;g__UBA11774;s__UBA11774 sp900556645	JAQYDM000000000	44	2221637	96.78	1.68
SUG2110	d__Bacteria;p__Bacillota_A;c__Clostridia;o__Lachnospirales;f__Lachnospiraceae;g__UBA1712;s__UBA1712 sp018056665	JAQYQS000000000	145	1668359	90.26	3.47
SUG1333	d__Bacteria;p__Bacillota_A;c__Clostridia;o__Lachnospirales;f__Lachnospiraceae;g__UBA1712;s__UBA1712 sp900766815	JAQXMS000000000	105	1540325	91	0.04
SUG1468	d__Bacteria;p__Bacillota_A;c__Clostridia;o__Lachnospirales;f__Lachnospiraceae;g__UBA2821;s__UBA2821 sp902763335	JAQXRX000000000	150	2442413	95.97	0.22
SUG1602	d__Bacteria;p__Bacillota_A;c__Clostridia;o__Lachnospirales;f__Lachnospiraceae;g__UBA2868;s__UBA2868 sp004552595	JAQXXC000000000	117	1887246	90.86	1.21
SUG1925	d__Bacteria;p__Bacillota_A;c__Clostridia;o__Lachnospirales;f__Lachnospiraceae;g__UBA2868;s__UBA2868 sp004552595	JAQYGO000000000	181	1927757	92.21	1.25
SUG1569	d__Bacteria;p__Bacillota_A;c__Clostridia;o__Lachnospirales;f__Lachnospiraceae;g__UBA2882;s__	JAQXVV000000000	94	3143407	95.56	4.32
SUG1408	d__Bacteria;p__Bacillota_A;c__Clostridia;o__Lachnospirales;f__Lachnospiraceae;g__UBA2882;s__UBA2882 sp900317505	JAQXPP000000000	77	2458021	95.05	2.37
SUG1497	d__Bacteria;p__Bacillota_A;c__Clostridia;o__Lachnospirales;f__Lachnospiraceae;g__UBA3282;s__	JAQXTA000000000	73	2787831	96.1	2.39
SUG1585	d__Bacteria;p__Bacillota_A;c__Clostridia;o__Lachnospirales;f__Lachnospiraceae;g__UBA3282;s__	JAQXWL000000000	51	2970446	95.29	2.73
SUG1528	d__Bacteria;p__Bacillota_A;c__Clostridia;o__Lachnospirales;f__Lachnospiraceae;g__UBA3766;s__UBA3766 sp900769175	JAQXUG000000000	122	2050051	96.34	1.82
SUG1500	d__Bacteria;p__Bacillota_A;c__Clostridia;o__Lachnospirales;f__Lachnospiraceae;g__UBA4285;s__UBA4285 sp002394965	JAQXTD000000000	206	2232190	91.91	2.68
SUG1226	d__Bacteria;p__Bacillota_A;c__Clostridia;o__Lachnospirales;f__Lachnospiraceae;g__UBA4285;s__UBA4285 sp900314255	JAQXIN000000000	169	2398412	93.32	3.69
SUG1604	d__Bacteria;p__Bacillota_A;c__Clostridia;o__Lachnospirales;f__Lachnospiraceae;g__UBA629;s__	JAQXXE000000000	253	1766819	90.09	3.43
SUG1668	d__Bacteria;p__Bacillota_A;c__Clostridia;o__Lachnospirales;f__Lachnospiraceae;g__UBA629;s__	JAQXZR000000000	156	1843100	92.23	1.83
SUG1399	d__Bacteria;p__Bacillota_A;c__Clostridia;o__Lachnospirales;f__Lachnospiraceae;g__UBA629;s__	JAQXPG000000000	166	1991039	93.36	1.55
SUG1562	d__Bacteria;p__Bacillota_A;c__Clostridia;o__Lachnospirales;f__Lachnospiraceae;g__UBA629;s__	JAQXVO000000000	34	1993141	94.71	0.77
SUG1708	d__Bacteria;p__Bacillota_A;c__Clostridia;o__Lachnospirales;f__Lachnospiraceae;g__UBA629;s__	JAQYBF000000000	115	2070280	93.15	3.31
SUG1673	d__Bacteria;p__Bacillota_A;c__Clostridia;o__Lachnospirales;f__Lachnospiraceae;g__UBA629;s__	JAQXZW000000000	326	2366692	93.27	4.31
SUG1882	d__Bacteria;p__Bacillota_A;c__Clostridia;o__Lachnospirales;f__Lachnospiraceae;g__UBA629;s__UBA629 sp900316625	JAQYNO000000000	42	2035929	95.57	1.61
SUG1260	d__Bacteria;p__Bacillota_A;c__Clostridia;o__Lachnospirales;f__Lachnospiraceae;g__UBA629;s__UBA629 sp900317915	JAQXJV000000000	63	2055080	95.41	0.48
SUG1302	d__Bacteria;p__Bacillota_A;c__Clostridia;o__Lachnospirales;f__Lachnospiraceae;g__UMGS1375;s__	JAQXLL000000000	179	2613668	98.87	1.27
SUG2128	d__Bacteria;p__Bacillota_A;c__Clostridia;o__Lachnospirales;f__Lachnospiraceae;g__V9D3004;s__V9D3004 sp002349525	JAQYRK000000000	166	2323915	99.1	0.56
SUG1966	d__Bacteria;p__Bacillota_A;c__Clostridia;o__Lachnospirales;f__Lachnospiraceae;g__VSOB01;s__	JAQYID000000000	149	2467428	96.14	1.52
SUG1527	d__Bacteria;p__Bacillota_A;c__Clostridia;o__Lachnospirales;f__Lachnospiraceae;g__VUNI01;s__VUNI01 sp009695765	JAQXUF000000000	113	2618165	95.65	1.59
SUG1317	d__Bacteria;p__Bacillota_A;c__Clostridia;o__Lachnospirales;f__Lachnospiraceae;g__W0P33-017;s__	JAQXMB000000000	172	2533762	92.79	2.38
SUG1951	d__Bacteria;p__Bacillota_A;c__Clostridia;o__Lachnospirales;f__Lachnospiraceae;g__W0P33-017;s__	JAQYHO000000000	228	3011875	90.99	3.28
SUG1914	d__Bacteria;p__Bacillota_A;c__Clostridia;o__Lachnospirales;f__Lachnospiraceae;g__W0P33-017;s__	JAQYOU000000000	191	3270826	92.2	1.47
SUG1701	d__Bacteria;p__Bacillota_A;c__Clostridia;o__Lachnospirales;f__Lachnospiraceae;g__Weimeria;s__	JAQYAY000000000	62	1891953	95.16	0.48
SUG1620	d__Bacteria;p__Bacillota_A;c__Clostridia;o__Lachnospirales;f__Lachnospiraceae;g__Weimeria;s__	JAQXXU000000000	142	1945971	91.84	3.45
SUG1677	d__Bacteria;p__Bacillota_A;c__Clostridia;o__Lachnospirales;f__Lachnospiraceae;g__Weimeria;s__Weimeria sp002480925	JAQYAA000000000	88	1876158	94.36	0.48
SUG1794	d__Bacteria;p__Bacillota_A;c__Clostridia;o__Lachnospirales;f__Lachnospiraceae;g__Weimeria;s__Weimeria sp900315505	JAQYEN000000000	75	2138952	96.99	1.45
SUG1904	d__Bacteria;p__Bacillota_A;c__Clostridia;o__Lachnospirales;f__Lachnospiraceae;g__Weimeria;s__Weimeria sp900316165	JAQYOK000000000	98	1999462	95.46	0.24
SUG1351	d__Bacteria;p__Bacillota_A;c__Clostridia;o__Lachnospirales;f__Lachnospiraceae;g__Weimeria;s__Weimeria sp900317825	JAQXNK000000000	96	2039489	95.61	1.45
SUG1862	d__Bacteria;p__Bacillota_A;c__Clostridia;o__Moglobales;f__Moglobaceae;g__UMGS1820;s__UMGS1820 sp900545865	JAQYMU000000000	217	2469925	94.85	0
SUG1193	d__Bacteria;p__Bacillota_A;c__Clostridia;o__Oscillospirales;f__;g__;s__	JAQXHF000000000	146	1846374	96.31	1.34
SUG1167	d__Bacteria;p__Bacillota_A;c__Clostridia;o__Oscillospirales;f__;g__;s__	JAQXGE000000000	87	2013382	90.94	1.36
SUG1189	d__Bacteria;p__Bacillota_A;c__Clostridia;o__Oscillospirales;f__Acutalibacteraceae;g__;s__	JAQXHB000000000	116	1359138	96.22	0.73
SUG1246	d__Bacteria;p__Bacillota_A;c__Clostridia;o__Oscillospirales;f__Acutalibacteraceae;g__;s__	JAQXJH000000000	161	2283907	96.74	0.67
SUG1153	d__Bacteria;p__Bacillota_A;c__Clostridia;o__Oscillospirales;f__Acutalibacteraceae;g__;s__	JAQXFQ000000000	215	2353905	93.62	1.01
SUG1651	d__Bacteria;p__Bacillota_A;c__Clostridia;o__Oscillospirales;f__Acutalibacteraceae;g__;s__	JAQXZA000000000	150	2603177	97.99	1.51
SUG1536	d__Bacteria;p__Bacillota_A;c__Clostridia;o__Oscillospirales;f__Acutalibacteraceae;g__CAG-177;s__CAG-177 sp003514385	JAQXUO000000000	252	1833680	91.83	2.01
SUG1931	d__Bacteria;p__Bacillota_A;c__Clostridia;o__Oscillospirales;f__Acutalibacteraceae;g__CAG-177;s__CAG-177 sp003514385	JAQYGU000000000	256	1844810	91.83	1.79
SUG1560	d__Bacteria;p__Bacillota_A;c__Clostridia;o__Oscillospirales;f__Acutalibacteraceae;g__CAG-177;s__CAG-177 sp003514385	JAQXVM000000000	135	1919652	95.64	2.35
SUG2054	d__Bacteria;p__Bacillota_A;c__Clostridia;o__Oscillospirales;f__Acutalibacteraceae;g__CAG-177;s__CAG-177 sp003514385	JAQYLN000000000	52	2017959	93.65	0
SUG1945	d__Bacteria;p__Bacillota_A;c__Clostridia;o__Oscillospirales;f__Acutalibacteraceae;g__CAG-177;s__CAG-177 sp016297555	JAQYHI000000000	170	2126552	94.64	1.09
SUG1223	d__Bacteria;p__Bacillota_A;c__Clostridia;o__Oscillospirales;f__Acutalibacteraceae;g__CAG-177;s__CAG-177 sp900771185	JAQXIK000000000	114	1996919	91.9	0.67
SUG1552	d__Bacteria;p__Bacillota_A;c__Clostridia;o__Oscillospirales;f__Acutalibacteraceae;g__CAG-217;s__CAG-217 sp000436335	JAQXVE000000000	37	1966291	97.32	0.74
SUG2071	d__Bacteria;p__Bacillota_A;c__Clostridia;o__Oscillospirales;f__Acutalibacteraceae;g__CAG-488;s__CAG-488 sp016292785	JAQYPF000000000	127	2032221	91.85	1.18
SUG1544	d__Bacteria;p__Bacillota_A;c__Clostridia;o__Oscillospirales;f__Acutalibacteraceae;g__CAG-488;s__CAG-488 sp016292785	JAQXUW000000000	207	2127262	93.62	2.68
SUG1664	d__Bacteria;p__Bacillota_A;c__Clostridia;o__Oscillospirales;f__Acutalibacteraceae;g__CAG-488;s__CAG-488 sp016292785	JAQXZN000000000	154	2141167	95.08	3.36
SUG1789	d__Bacteria;p__Bacillota_A;c__Clostridia;o__Oscillospirales;f__Acutalibacteraceae;g__CAG-488;s__CAG-488 sp900539465	JAQYEI000000000	59	2051934	95.97	0.71
SUG1672	d__Bacteria;p__Bacillota_A;c__Clostridia;o__Oscillospirales;f__Acutalibacteraceae;g__CAG-964;s__CAG-964 sp902789345	JAQXZV000000000	68	2035061	97.09	0
SUG2181	d__Bacteria;p__Bacillota_A;c__Clostridia;o__Oscillospirales;f__Acutalibacteraceae;g__DTU089;s__DTU089 sp002440045	JAQYTO000000000	104	1868945	92.39	0
SUG1592	d__Bacteria;p__Bacillota_A;c__Clostridia;o__Oscillospirales;f__Acutalibacteraceae;g__Eubacterium_R;s__	JAQXWS000000000	85	1756224	96.67	0.93
SUG1413	d__Bacteria;p__Bacillota_A;c__Clostridia;o__Oscillospirales;f__Acutalibacteraceae;g__Eubacterium_R;s__	JAQXPU000000000	92	1786367	97.99	0.17
SUG1586	d__Bacteria;p__Bacillota_A;c__Clostridia;o__Oscillospirales;f__Acutalibacteraceae;g__Eubacterium_R;s__	JAQXWM000000000	75	1789761	96.64	1.34
SUG1558	d__Bacteria;p__Bacillota_A;c__Clostridia;o__Oscillospirales;f__Acutalibacteraceae;g__Eubacterium_R;s__	JAQXVK000000000	64	1810641	95.79	2.01
SUG1529	d__Bacteria;p__Bacillota_A;c__Clostridia;o__Oscillospirales;f__Acutalibacteraceae;g__Eubacterium_R;s__	JAQXUH000000000	105	1891307	96.2	0.81
SUG1608	d__Bacteria;p__Bacillota_A;c__Clostridia;o__Oscillospirales;f__Acutalibacteraceae;g__Eubacterium_R;s__	JAQXXI000000000	48	2018948	97.9	0
SUG1777	d__Bacteria;p__Bacillota_A;c__Clostridia;o__Oscillospirales;f__Acutalibacteraceae;g__Eubacterium_R;s__Eubacterium_R coprostaligenes	JAQYDW000000000	160	1654727	96.48	2.01
SUG1564	d__Bacteria;p__Bacillota_A;c__Clostridia;o__Oscillospirales;f__Acutalibacteraceae;g__Eubacterium_R;s__Eubacterium_R coprostaligenes	JAQXVQ000000000	33	1811878	95.64	0.34
SUG1566	d__Bacteria;p__Bacillota_A;c__Clostridia;o__Oscillospirales;f__Acutalibacteraceae;g__Eubacterium_R;s__Eubacterium_R sp900540235	JAQXVS000000000	85	1842279	94.85	0
SUG1792	d__Bacteria;p__Bacillota_A;c__Clostridia;o__Oscillospirales;f__Acutalibacteraceae;g__Eubacterium_R;s__Eubacterium_R sp900542875	JAQYEL000000000	164	1613429	94.23	0.97
SUG1714	d__Bacteria;p__Bacillota_A;c__Clostridia;o__Oscillospirales;f__Acutalibacteraceae;g__Eubacterium_R;s__Eubacterium_R sp900548085	JAQYBL000000000	49	1896680	99.33	0.5
SUG1198	d__Bacteria;p__Bacillota_A;c__Clostridia;o__Oscillospirales;f__Acutalibacteraceae;g__Fimenecus;s__Fimenecus sp004556705	JAQXHK000000000	106	1569297	95.81	0.84
SUG1782	d__Bacteria;p__Bacillota_A;c__Clostridia;o__Oscillospirales;f__Acutalibacteraceae;g__Fimenecus;s__Fimenecus sp004556705	JAQYEB000000000	115	1618040	97.32	0.84
SUG2150	d__Bacteria;p__Bacillota_A;c__Clostridia;o__Oscillospirales;f__Acutalibacteraceae;g__Heritagella;s__	JAQYSG000000000	99	2160454	97.32	0.31
SUG1368	d__Bacteria;p__Bacillota_A;c__Clostridia;o__Oscillospirales;f__Acutalibacteraceae;g__JAEEHZ01;s__	JAQXOB000000000	50	1640294	91.28	0
SUG1391	d__Bacteria;p__Bacillota_A;c__Clostridia;o__Oscillospirales;f__Acutalibacteraceae;g__RUG420;s__RUG420 sp900542575	JAQXOY000000000	67	2071104	93.85	0.67
SUG1209	d__Bacteria;p__Bacillota_A;c__Clostridia;o__Oscillospirales;f__Acutalibacteraceae;g__Ruminococcus_E;s__	JAQXHW000000000	190	1433504	94.72	2.35
SUG1438	d__Bacteria;p__Bacillota_A;c__Clostridia;o__Oscillospirales;f__Acutalibacteraceae;g__Ruminococcus_E;s__	JAQXQT000000000	247	1640910	91.97	4.84
SUG1473	d__Bacteria;p__Bacillota_A;c__Clostridia;o__Oscillospirales;f__Acutalibacteraceae;g__Ruminococcus_E;s__	JAQXSC000000000	119	1752522	96.43	2.85
SUG1572	d__Bacteria;p__Bacillota_A;c__Clostridia;o__Oscillospirales;f__Acutalibacteraceae;g__Ruminococcus_E;s__	JAQXVY000000000	61	1965834	91.28	1.01
SUG1676	d__Bacteria;p__Bacillota_A;c__Clostridia;o__Oscillospirales;f__Acutalibacteraceae;g__Ruminococcus_E;s__Ruminococcus_E bromii_A	JAQXZZ000000000	76	1943058	98.66	0.67
SUG1224	d__Bacteria;p__Bacillota_A;c__Clostridia;o__Oscillospirales;f__Acutalibacteraceae;g__Ruminococcus_E;s__Ruminococcus_E sp004560275	JAQXIL000000000	161	1580128	96.4	0.73
SUG1629	d__Bacteria;p__Bacillota_A;c__Clostridia;o__Oscillospirales;f__Acutalibacteraceae;g__Ruminococcus_E;s__Ruminococcus_E sp900314705	JAQXYE000000000	150	1815259	98.66	0.34
SUG1389	d__Bacteria;p__Bacillota_A;c__Clostridia;o__Oscillospirales;f__Acutalibacteraceae;g__Ruminococcus_E;s__Ruminococcus_E sp900314705	JAQXOW000000000	89	2156131	98.66	0.34
SUG1539	d__Bacteria;p__Bacillota_A;c__Clostridia;o__Oscillospirales;f__Acutalibacteraceae;g__Ruminococcus_E;s__Ruminococcus_E sp900314705	JAQXUR000000000	99	2171452	97.99	0.34
SUG2051	d__Bacteria;p__Bacillota_A;c__Clostridia;o__Oscillospirales;f__Acutalibacteraceae;g__Ruminococcus_E;s__Ruminococcus_E sp902766885	JAQYLK000000000	100	2375501	99.33	0
SUG1779	d__Bacteria;p__Bacillota_A;c__Clostridia;o__Oscillospirales;f__Acutalibacteraceae;g__UBA1081;s__	JAQYDY000000000	107	2174415	93.74	1.34
SUG1493	d__Bacteria;p__Bacillota_A;c__Clostridia;o__Oscillospirales;f__Acutalibacteraceae;g__UBA1227;s__	JAQXSW000000000	33	1765271	95.97	0.34
SUG1756	d__Bacteria;p__Bacillota_A;c__Clostridia;o__Oscillospirales;f__Acutalibacteraceae;g__UBA1417;s__UBA1417 sp003531055	JAQYDB000000000	121	2039513	95.18	3.36
SUG1915	d__Bacteria;p__Bacillota_A;c__Clostridia;o__Oscillospirales;f__Acutalibacteraceae;g__UBA1417;s__UBA1417 sp003531055	JAQYOV000000000	165	2055869	92.71	0.47
SUG1163	d__Bacteria;p__Bacillota_A;c__Clostridia;o__Oscillospirales;f__Acutalibacteraceae;g__UBA1417;s__UBA1417 sp003531055	JAQXGA000000000	82	2061960	96.98	1.18
SUG1912	d__Bacteria;p__Bacillota_A;c__Clostridia;o__Oscillospirales;f__Acutalibacteraceae;g__UBA1417;s__UBA1417 sp004555625	JAQYOS000000000	337	2241638	91.59	2.68
SUG1305	d__Bacteria;p__Bacillota_A;c__Clostridia;o__Oscillospirales;f__Acutalibacteraceae;g__UBA1425;s__	JAQXLO000000000	275	2313937	91.53	4.08
SUG1318	d__Bacteria;p__Bacillota_A;c__Clostridia;o__Oscillospirales;f__Acutalibacteraceae;g__UBA6857;s__	JAQXMC000000000	41	1861354	92.08	0
SUG1336	d__Bacteria;p__Bacillota_A;c__Clostridia;o__Oscillospirales;f__Acutalibacteraceae;g__UBA6857;s__	JAQXMV000000000	237	2018695	94.43	1.17
SUG1263	d__Bacteria;p__Bacillota_A;c__Clostridia;o__Oscillospirales;f__Acutalibacteraceae;g__UBA6857;s__	JAQXJY000000000	232	2049058	91.64	2.41
SUG1634	d__Bacteria;p__Bacillota_A;c__Clostridia;o__Oscillospirales;f__Acutalibacteraceae;g__UBA6857;s__	JAQXYJ000000000	214	2434505	92.15	3.88
SUG1813	d__Bacteria;p__Bacillota_A;c__Clostridia;o__Oscillospirales;f__Acutalibacteraceae;g__UBA6857;s__UBA6857 sp016293225	JAQYFG000000000	157	2072994	94.5	2.26
SUG1655	d__Bacteria;p__Bacillota_A;c__Clostridia;o__Oscillospirales;f__Acutalibacteraceae;g__UBA737;s__	JAQXZE000000000	70	1499470	93.74	0.22
SUG1362	d__Bacteria;p__Bacillota_A;c__Clostridia;o__Oscillospirales;f__Acutalibacteraceae;g__UMGS1071;s__	JAQXNV000000000	67	1633026	95.76	0
SUG1662	d__Bacteria;p__Bacillota_A;c__Clostridia;o__Oscillospirales;f__Butyricicoccaceae;g__Agathobaculum;s__Agathobaculum butyriciproducens	JAQXZL000000000	137	2085220	97.99	0.79
SUG2046	d__Bacteria;p__Bacillota_A;c__Clostridia;o__Oscillospirales;f__Butyricicoccaceae;g__Butyricicoccus_A;s__Butyricicoccus_A porcorum	JAQYLF000000000	77	2362211	98.66	1.59
SUG1922	d__Bacteria;p__Bacillota_A;c__Clostridia;o__Oscillospirales;f__Butyricicoccaceae;g__Butyricicoccus_A;s__Butyricicoccus_A sp002395695	JAQYPC000000000	47	2174750	99.33	0.67
SUG1589	d__Bacteria;p__Bacillota_A;c__Clostridia;o__Oscillospirales;f__Butyricicoccaceae;g__Butyricicoccus_A;s__Butyricicoccus_A sp004555915	JAQXWP000000000	96	2384301	96.81	0.12
SUG1457	d__Bacteria;p__Bacillota_A;c__Clostridia;o__Oscillospirales;f__Butyricicoccaceae;g__JAAZKA01;s__JAAZKA01 sp016297585	JAQXRM000000000	261	2618096	91.07	0.64
SUG1172	d__Bacteria;p__Bacillota_A;c__Clostridia;o__Oscillospirales;f__Butyricicoccaceae;g__RGIG1902;s__	JAQXGJ000000000	194	1854904	90.27	1.23
SUG1802	d__Bacteria;p__Bacillota_A;c__Clostridia;o__Oscillospirales;f__Butyricicoccaceae;g__UBA4644;s__	JAQYEV000000000	136	1882914	95.97	3.54
SUG1381	d__Bacteria;p__Bacillota_A;c__Clostridia;o__Oscillospirales;f__Butyricicoccaceae;g__UBA4644;s__	JAQXOO000000000	36	1985754	96.64	0.67
SUG1736	d__Bacteria;p__Bacillota_A;c__Clostridia;o__Oscillospirales;f__Butyricicoccaceae;g__UBA4644;s__UBA4644 sp900763355	JAQYCH000000000	82	2072740	97.65	2.24
SUG1199	d__Bacteria;p__Bacillota_A;c__Clostridia;o__Oscillospirales;f__Butyricicoccaceae;g__UMGS1384;s__UMGS1384 sp018384365	JAQXHL000000000	45	2349472	97.87	2.01
SUG1495	d__Bacteria;p__Bacillota_A;c__Clostridia;o__Oscillospirales;f__CAG-272;g__;s__	JAQXSY000000000	191	2304919	91.05	1.85
SUG1287	d__Bacteria;p__Bacillota_A;c__Clostridia;o__Oscillospirales;f__CAG-272;g__Avispirillum;s__	JAQXKW000000000	258	1873801	91.03	4.81
SUG1169	d__Bacteria;p__Bacillota_A;c__Clostridia;o__Oscillospirales;f__CAG-272;g__CAG-272;s__CAG-272 sp000433515	JAQXGG000000000	74	2214543	96.64	0.02
SUG2084	d__Bacteria;p__Bacillota_A;c__Clostridia;o__Oscillospirales;f__CAG-272;g__CAG-390;s__CAG-390 sp003523225	JAQYPS000000000	192	2240179	91.14	4.03
SUG1196	d__Bacteria;p__Bacillota_A;c__Clostridia;o__Oscillospirales;f__CAG-272;g__CAG-390;s__CAG-390 sp003523225	JAQXHI000000000	192	2258705	93.33	1.9
SUG1949	d__Bacteria;p__Bacillota_A;c__Clostridia;o__Oscillospirales;f__CAG-272;g__CAG-841;s__CAG-841 sp000437375	JAQYHM000000000	46	1568284	92.17	0
SUG2098	d__Bacteria;p__Bacillota_A;c__Clostridia;o__Oscillospirales;f__CAG-272;g__CAG-841;s__CAG-841 sp018383975	JAQYQG000000000	79	1571117	90.83	0.67
SUG1744	d__Bacteria;p__Bacillota_A;c__Clostridia;o__Oscillospirales;f__CAG-272;g__Firm-07;s__Firm-07 sp905187695	JAQYCP000000000	71	1633561	94.63	1.5
SUG1809	d__Bacteria;p__Bacillota_A;c__Clostridia;o__Oscillospirales;f__CAG-272;g__Flemingibacterium;s__Flemingibacterium sp900546315	JAQYFC000000000	181	2967638	93.01	1.85
SUG1201	d__Bacteria;p__Bacillota_A;c__Clostridia;o__Oscillospirales;f__CAG-272;g__RGIG3438;s__	JAQXHN000000000	60	1751413	94.39	0.67
SUG2050	d__Bacteria;p__Bacillota_A;c__Clostridia;o__Oscillospirales;f__CAG-272;g__UBA1740;s__	JAQYLJ000000000	68	1898673	95.84	0.02
SUG1874	d__Bacteria;p__Bacillota_A;c__Clostridia;o__Oscillospirales;f__CAG-272;g__UMGS1002;s__UMGS1002 sp900547565	JAQYNG000000000	191	2059214	93.13	0.4
SUG1725	d__Bacteria;p__Bacillota_A;c__Clostridia;o__Oscillospirales;f__CAG-272;g__UMGS1696;s__UMGS1696 sp900554225	JAQYBW000000000	157	2828999	92.6	0.67
SUG2047	d__Bacteria;p__Bacillota_A;c__Clostridia;o__Oscillospirales;f__CAG-272;g__UMGS1696;s__UMGS1696 sp900753285	JAQYLG000000000	144	2363072	93.18	0.67
SUG1173	d__Bacteria;p__Bacillota_A;c__Clostridia;o__Oscillospirales;f__CAG-382;g__;s__	JAQXGK000000000	118	1661130	94.85	2.13
SUG1374	d__Bacteria;p__Bacillota_A;c__Clostridia;o__Oscillospirales;f__CAG-382;g__SFLA01;s__SFLA01 sp004553575	JAQXOH000000000	74	1693308	94.74	0
SUG1178	d__Bacteria;p__Bacillota_A;c__Clostridia;o__Oscillospirales;f__CAG-382;g__UBA1206;s__UBA1206 sp000433115	JAQXGP000000000	84	1738676	93.38	0.67
SUG1737	d__Bacteria;p__Bacillota_A;c__Clostridia;o__Oscillospirales;f__CAG-382;g__UBA1206;s__UBA1206 sp000433115	JAQYCI000000000	99	1834681	94.72	0
SUG1297	d__Bacteria;p__Bacillota_A;c__Clostridia;o__Oscillospirales;f__Oscillospiraceae;g__CAG-103;s__CAG-103 sp004556965	JAQXLG000000000	261	1752130	90.54	3.57
SUG1277	d__Bacteria;p__Bacillota_A;c__Clostridia;o__Oscillospirales;f__Oscillospiraceae;g__CAG-103;s__CAG-103 sp004556965	JAQXKM000000000	133	1807420	95.97	2.01
SUG1849	d__Bacteria;p__Bacillota_A;c__Clostridia;o__Oscillospirales;f__Oscillospiraceae;g__CAG-103;s__CAG-103 sp004556965	JAQYMH000000000	63	2179528	94.46	1.09
SUG1208	d__Bacteria;p__Bacillota_A;c__Clostridia;o__Oscillospirales;f__Oscillospiraceae;g__CAG-170;s__CAG-170 sp000436735	JAQXHV000000000	133	2210922	91.97	4.14
SUG1627	d__Bacteria;p__Bacillota_A;c__Clostridia;o__Oscillospirales;f__Oscillospiraceae;g__CAG-170;s__CAG-170 sp002404795	JAQXYB000000000	245	2221644	92.15	4.65
SUG1835	d__Bacteria;p__Bacillota_A;c__Clostridia;o__Oscillospirales;f__Oscillospiraceae;g__CAG-170;s__CAG-170 sp002404795	JAQYGD000000000	138	2276964	93.96	0.9
SUG2147	d__Bacteria;p__Bacillota_A;c__Clostridia;o__Oscillospirales;f__Oscillospiraceae;g__CAG-170;s__CAG-170 sp002404795	JAQYSD000000000	205	2369966	92.34	4.02
SUG1299	d__Bacteria;p__Bacillota_A;c__Clostridia;o__Oscillospirales;f__Oscillospiraceae;g__CAG-170;s__CAG-170 sp003516765	JAQXLI000000000	120	1854526	92.22	1.01
SUG2149	d__Bacteria;p__Bacillota_A;c__Clostridia;o__Oscillospirales;f__Oscillospiraceae;g__CAG-170;s__CAG-170 sp003516765	JAQYSF000000000	176	1945265	90.11	2.24
SUG1380	d__Bacteria;p__Bacillota_A;c__Clostridia;o__Oscillospirales;f__Oscillospiraceae;g__CAG-83;s__CAG-83 sp004555205	JAQXON000000000	37	1779978	93.23	2.13
SUG1595	d__Bacteria;p__Bacillota_A;c__Clostridia;o__Oscillospirales;f__Oscillospiraceae;g__Dysosmobacter;s__	JAQXWV000000000	188	1840935	91.89	0.69
SUG1352	d__Bacteria;p__Bacillota_A;c__Clostridia;o__Oscillospirales;f__Oscillospiraceae;g__Dysosmobacter;s__Dysosmobacter sp016293265	JAQXNL000000000	150	1847200	93.96	4.03
SUG1693	d__Bacteria;p__Bacillota_A;c__Clostridia;o__Oscillospirales;f__Oscillospiraceae;g__Dysosmobacter;s__Dysosmobacter sp900544615	JAQYAQ000000000	91	2084000	99.33	1.68
SUG1255	d__Bacteria;p__Bacillota_A;c__Clostridia;o__Oscillospirales;f__Oscillospiraceae;g__Enterenecus;s__	JAQXJQ000000000	221	1700433	91.3	2.8
SUG2041	d__Bacteria;p__Bacillota_A;c__Clostridia;o__Oscillospirales;f__Oscillospiraceae;g__ER4;s__ER4 sp003522105	JAQYLA000000000	50	1912859	95.97	0.17
SUG1344	d__Bacteria;p__Bacillota_A;c__Clostridia;o__Oscillospirales;f__Oscillospiraceae;g__ER4;s__ER4 sp016295615	JAQXND000000000	91	1328215	92.62	0.67
SUG1428	d__Bacteria;p__Bacillota_A;c__Clostridia;o__Oscillospirales;f__Oscillospiraceae;g__ER4;s__ER4 sp016295615	JAQXQJ000000000	108	1412064	91.47	0.89
SUG2118	d__Bacteria;p__Bacillota_A;c__Clostridia;o__Oscillospirales;f__Oscillospiraceae;g__ER4;s__ER4 sp016295615	JAQYRA000000000	188	1497386	91.25	2.63
SUG1378	d__Bacteria;p__Bacillota_A;c__Clostridia;o__Oscillospirales;f__Oscillospiraceae;g__ER4;s__ER4 sp016295615	JAQXOL000000000	120	1568968	90.21	1.34
SUG2135	d__Bacteria;p__Bacillota_A;c__Clostridia;o__Oscillospirales;f__Oscillospiraceae;g__ER4;s__ER4 sp900317525	JAQYRR000000000	141	1633662	92.95	2.88
SUG1817	d__Bacteria;p__Bacillota_A;c__Clostridia;o__Oscillospirales;f__Oscillospiraceae;g__Evtepia;s__Evtepia sp004551945	JAQYFK000000000	213	2121843	94.92	2.87
SUG1992	d__Bacteria;p__Bacillota_A;c__Clostridia;o__Oscillospirales;f__Oscillospiraceae;g__Evtepia;s__Evtepia sp004556345	JAQYJD000000000	170	2101977	95.3	1.74
SUG1480	d__Bacteria;p__Bacillota_A;c__Clostridia;o__Oscillospirales;f__Oscillospiraceae;g__F23-B02;s__F23-B02 sp000431075	JAQXSJ000000000	77	1632028	90.02	0.34
SUG1382	d__Bacteria;p__Bacillota_A;c__Clostridia;o__Oscillospirales;f__Oscillospiraceae;g__F23-B02;s__F23-B02 sp016292445	JAQXOP000000000	50	1642441	90.94	1.57
SUG1232	d__Bacteria;p__Bacillota_A;c__Clostridia;o__Oscillospirales;f__Oscillospiraceae;g__Faecousia;s__	JAQXIT000000000	164	1716687	92.89	4.47
SUG1728	d__Bacteria;p__Bacillota_A;c__Clostridia;o__Oscillospirales;f__Oscillospiraceae;g__Faecousia;s__	JAQYBZ000000000	149	1720821	91.61	0.95
SUG1785	d__Bacteria;p__Bacillota_A;c__Clostridia;o__Oscillospirales;f__Oscillospiraceae;g__Faecousia;s__	JAQYEE000000000	136	1742165	92.45	2.68
SUG1182	d__Bacteria;p__Bacillota_A;c__Clostridia;o__Oscillospirales;f__Oscillospiraceae;g__Faecousia;s__	JAQXGT000000000	180	1773887	91.35	1.68
SUG1759	d__Bacteria;p__Bacillota_A;c__Clostridia;o__Oscillospirales;f__Oscillospiraceae;g__Faecousia;s__	JAQYDE000000000	121	1844747	92.55	2.65
SUG1355	d__Bacteria;p__Bacillota_A;c__Clostridia;o__Oscillospirales;f__Oscillospiraceae;g__Faecousia;s__	JAQXNO000000000	202	1893364	90.65	2.24
SUG1553	d__Bacteria;p__Bacillota_A;c__Clostridia;o__Oscillospirales;f__Oscillospiraceae;g__Faecousia;s__	JAQXVF000000000	89	1959324	96.42	2.01
SUG1403	d__Bacteria;p__Bacillota_A;c__Clostridia;o__Oscillospirales;f__Oscillospiraceae;g__Faecousia;s__	JAQXPK000000000	143	2014788	93.13	2.35
SUG1392	d__Bacteria;p__Bacillota_A;c__Clostridia;o__Oscillospirales;f__Oscillospiraceae;g__Faecousia;s__	JAQXOZ000000000	128	2059206	93.74	1.53
SUG1575	d__Bacteria;p__Bacillota_A;c__Clostridia;o__Oscillospirales;f__Oscillospiraceae;g__Faecousia;s__	JAQXWB000000000	117	2087467	91.44	1.16
SUG1910	d__Bacteria;p__Bacillota_A;c__Clostridia;o__Oscillospirales;f__Oscillospiraceae;g__Faecousia;s__	JAQYOQ000000000	279	2422710	91.87	4.03
SUG2060	d__Bacteria;p__Bacillota_A;c__Clostridia;o__Oscillospirales;f__Oscillospiraceae;g__Faecousia;s__	JAQYLT000000000	83	2862969	95.08	1.03
SUG1875	d__Bacteria;p__Bacillota_A;c__Clostridia;o__Oscillospirales;f__Oscillospiraceae;g__Faecousia;s__Faecousia sp016302405	JAQYNH000000000	313	2024974	91.69	4.72
SUG1470	d__Bacteria;p__Bacillota_A;c__Clostridia;o__Oscillospirales;f__Oscillospiraceae;g__Faecousia;s__Faecousia sp017622995	JAQXRZ000000000	265	1988725	93.14	3.65
SUG1717	d__Bacteria;p__Bacillota_A;c__Clostridia;o__Oscillospirales;f__Oscillospiraceae;g__Faecousia;s__Faecousia sp900540635	JAQYBO000000000	193	2020779	95.53	3.52
SUG1832	d__Bacteria;p__Bacillota_A;c__Clostridia;o__Oscillospirales;f__Oscillospiraceae;g__Faecousia;s__Faecousia sp900540635	JAQYGA000000000	122	2503430	96.53	2.66
SUG1319	d__Bacteria;p__Bacillota_A;c__Clostridia;o__Oscillospirales;f__Oscillospiraceae;g__HGM13006;s__	JAQXMD000000000	197	2505492	96.02	2.01
SUG1210	d__Bacteria;p__Bacillota_A;c__Clostridia;o__Oscillospirales;f__Oscillospiraceae;g__HGM13006;s__HGM13006 sp900756575	JAQXHX000000000	242	2191128	92.81	2.07
SUG1645	d__Bacteria;p__Bacillota_A;c__Clostridia;o__Oscillospirales;f__Oscillospiraceae;g__HGM13010;s__	JAQXYU000000000	145	1954975	92.83	1.57
SUG1984	d__Bacteria;p__Bacillota_A;c__Clostridia;o__Oscillospirales;f__Oscillospiraceae;g__Lawsonibacter;s__Lawsonibacter sp000177015	JAQYIV000000000	121	2366451	96.93	1.88
SUG1290	d__Bacteria;p__Bacillota_A;c__Clostridia;o__Oscillospirales;f__Oscillospiraceae;g__Limivicinus;s__	JAQXKZ000000000	59	1994163	90.25	1.68
SUG1356	d__Bacteria;p__Bacillota_A;c__Clostridia;o__Oscillospirales;f__Oscillospiraceae;g__Marseille-P3106;s__	JAQXNP000000000	221	1711094	90.31	1.01
SUG1240	d__Bacteria;p__Bacillota_A;c__Clostridia;o__Oscillospirales;f__Oscillospiraceae;g__RGIG6375;s__	JAQXJB000000000	55	2266312	95.97	1.34
SUG1258	d__Bacteria;p__Bacillota_A;c__Clostridia;o__Oscillospirales;f__Oscillospiraceae;g__UBA738;s__	JAQXJT000000000	47	1797550	95.17	3.42
SUG1927	d__Bacteria;p__Bacillota_A;c__Clostridia;o__Oscillospirales;f__Oscillospiraceae;g__UMGS1766;s__UMGS1766 sp900554855	JAQYGQ000000000	117	2035681	98.17	1.34
SUG1805	d__Bacteria;p__Bacillota_A;c__Clostridia;o__Oscillospirales;f__QAMX01;g__QAMX01;s__QAMX01 sp004555605	JAQYEY000000000	58	2206085	96.53	0
SUG1197	d__Bacteria;p__Bacillota_A;c__Clostridia;o__Oscillospirales;f__QAMX01;g__SIG499;s__SIG499 sp016303065	JAQXHJ000000000	40	2320764	96.53	1.34
SUG2049	d__Bacteria;p__Bacillota_A;c__Clostridia;o__Oscillospirales;f__Ruminococcaceae;g__CAG-353;s__	JAQYLI000000000	51	2308428	91.95	0
SUG1827	d__Bacteria;p__Bacillota_A;c__Clostridia;o__Oscillospirales;f__Ruminococcaceae;g__CAG-353;s__	JAQYFU000000000	115	2598144	90.42	4.36
SUG1617	d__Bacteria;p__Bacillota_A;c__Clostridia;o__Oscillospirales;f__Ruminococcaceae;g__Faecalibacterium;s__Faecalibacterium prausnitzii_E	JAQXXR000000000	51	2212610	98.64	1.53
SUG1935	d__Bacteria;p__Bacillota_A;c__Clostridia;o__Oscillospirales;f__Ruminococcaceae;g__Faecalibacterium;s__Faecalibacterium prausnitzii_G	JAQYGY000000000	129	1969169	94.34	4.65
SUG1962	d__Bacteria;p__Bacillota_A;c__Clostridia;o__Oscillospirales;f__Ruminococcaceae;g__Faecalibacterium;s__Faecalibacterium prausnitzii_M	JAQYHZ000000000	133	2078963	92.42	2.72
SUG1955	d__Bacteria;p__Bacillota_A;c__Clostridia;o__Oscillospirales;f__Ruminococcaceae;g__Faecalibacterium;s__Faecalibacterium sp900539885	JAQYHS000000000	123	2136893	97.19	2.72
SUG1582	d__Bacteria;p__Bacillota_A;c__Clostridia;o__Oscillospirales;f__Ruminococcaceae;g__Faecalibacterium;s__Faecalibacterium sp900539885	JAQXWI000000000	63	2141755	99.32	0.68
SUG1357	d__Bacteria;p__Bacillota_A;c__Clostridia;o__Oscillospirales;f__Ruminococcaceae;g__Faecivivens;s__	JAQXNQ000000000	447	2772944	93.37	4.36
SUG1360	d__Bacteria;p__Bacillota_A;c__Clostridia;o__Oscillospirales;f__Ruminococcaceae;g__Firm-04;s__Firm-04 sp016295145	JAQXNT000000000	30	2241245	98.66	0.34
SUG1412	d__Bacteria;p__Bacillota_A;c__Clostridia;o__Oscillospirales;f__Ruminococcaceae;g__Gemmiger;s__Gemmiger formicilis	JAQXPT000000000	213	1989219	90.86	0.94
SUG1633	d__Bacteria;p__Bacillota_A;c__Clostridia;o__Oscillospirales;f__Ruminococcaceae;g__Gemmiger;s__Gemmiger formicilis	JAQXYI000000000	210	2103262	92.88	3.71
SUG1678	d__Bacteria;p__Bacillota_A;c__Clostridia;o__Oscillospirales;f__Ruminococcaceae;g__Gemmiger;s__Gemmiger formicilis	JAQYAB000000000	246	2105098	91.88	3.15
SUG1609	d__Bacteria;p__Bacillota_A;c__Clostridia;o__Oscillospirales;f__Ruminococcaceae;g__Gemmiger;s__Gemmiger formicilis	JAQXXJ000000000	222	2134501	91.56	2.21
SUG1721	d__Bacteria;p__Bacillota_A;c__Clostridia;o__Oscillospirales;f__Ruminococcaceae;g__Gemmiger;s__Gemmiger formicilis	JAQYBS000000000	250	2138683	90.76	3.06
SUG1898	d__Bacteria;p__Bacillota_A;c__Clostridia;o__Oscillospirales;f__Ruminococcaceae;g__Gemmiger;s__Gemmiger qucibialis	JAQYOE000000000	263	2245330	97.61	2.04
SUG1461	d__Bacteria;p__Bacillota_A;c__Clostridia;o__Oscillospirales;f__Ruminococcaceae;g__Gemmiger;s__Gemmiger qucibialis	JAQXRQ000000000	303	2311291	92.14	0.91
SUG1545	d__Bacteria;p__Bacillota_A;c__Clostridia;o__Oscillospirales;f__Ruminococcaceae;g__Gemmiger;s__Gemmiger qucibialis	JAQXUX000000000	239	2327134	95.17	1.36
SUG1636	d__Bacteria;p__Bacillota_A;c__Clostridia;o__Oscillospirales;f__Ruminococcaceae;g__Gemmiger;s__Gemmiger qucibialis	JAQXYL000000000	233	2465235	95.2	2.04
SUG2067	d__Bacteria;p__Bacillota_A;c__Clostridia;o__Oscillospirales;f__Ruminococcaceae;g__Gemmiger;s__Gemmiger qucibialis	JAQYMA000000000	225	2478342	96.84	0.02
SUG1823	d__Bacteria;p__Bacillota_A;c__Clostridia;o__Oscillospirales;f__Ruminococcaceae;g__Gemmiger;s__Gemmiger sp004555405	JAQYFQ000000000	93	2124143	97.03	1.09
SUG1540	d__Bacteria;p__Bacillota_A;c__Clostridia;o__Oscillospirales;f__Ruminococcaceae;g__Gemmiger;s__Gemmiger sp004561545	JAQXUS000000000	135	2273158	98.16	0
SUG1406	d__Bacteria;p__Bacillota_A;c__Clostridia;o__Oscillospirales;f__Ruminococcaceae;g__Gemmiger;s__Gemmiger sp004561545	JAQXPN000000000	97	2307734	95.69	1.47
SUG1683	d__Bacteria;p__Bacillota_A;c__Clostridia;o__Oscillospirales;f__Ruminococcaceae;g__Gemmiger;s__Gemmiger variabilis_B	JAQYAG000000000	79	2321192	94.39	1.53
SUG1574	d__Bacteria;p__Bacillota_A;c__Clostridia;o__Oscillospirales;f__Ruminococcaceae;g__Gemmiger;s__Gemmiger variabilis_B	JAQXWA000000000	90	2440179	97.22	0.34
SUG1917	d__Bacteria;p__Bacillota_A;c__Clostridia;o__Oscillospirales;f__Ruminococcaceae;g__Gemmiger;s__Gemmiger variabilis_B	JAQYOX000000000	159	2502658	95.73	1.72
SUG1593	d__Bacteria;p__Bacillota_A;c__Clostridia;o__Oscillospirales;f__Ruminococcaceae;g__Gemmiger;s__Gemmiger variabilis_B	JAQXWT000000000	107	2673008	94.83	0.85
SUG1214	d__Bacteria;p__Bacillota_A;c__Clostridia;o__Oscillospirales;f__Ruminococcaceae;g__HGM13222;s__	JAQXIB000000000	308	2175832	92.88	2.62
SUG1294	d__Bacteria;p__Bacillota_A;c__Clostridia;o__Oscillospirales;f__Ruminococcaceae;g__HUN007;s__	JAQXLD000000000	206	3518787	99.33	2.82
SUG1486	d__Bacteria;p__Bacillota_A;c__Clostridia;o__Oscillospirales;f__Ruminococcaceae;g__HUN007;s__HUN007 sp016296165	JAQXSP000000000	261	3957403	98.66	2.59
SUG1235	d__Bacteria;p__Bacillota_A;c__Clostridia;o__Oscillospirales;f__Ruminococcaceae;g__RGIG3102;s__	JAQXIW000000000	88	1625868	92.74	0
SUG2155	d__Bacteria;p__Bacillota_A;c__Clostridia;o__Oscillospirales;f__Ruminococcaceae;g__RGIG4694;s__	JAQYSO000000000	254	2259771	92.56	1.79
SUG1156	d__Bacteria;p__Bacillota_A;c__Clostridia;o__Oscillospirales;f__Ruminococcaceae;g__Ruminococcus;s__	JAQXFT000000000	224	1823890	90.6	3.69
SUG1948	d__Bacteria;p__Bacillota_A;c__Clostridia;o__Oscillospirales;f__Ruminococcaceae;g__Ruminococcus;s__	JAQYHL000000000	171	2177835	97.43	0.56
SUG1190	d__Bacteria;p__Bacillota_A;c__Clostridia;o__Oscillospirales;f__Ruminococcaceae;g__Ruminococcus;s__	JAQXHC000000000	60	2179440	92.62	1.34
SUG2139	d__Bacteria;p__Bacillota_A;c__Clostridia;o__Oscillospirales;f__Ruminococcaceae;g__Ruminococcus;s__Ruminococcus flavefaciens_S	JAQYRV000000000	156	3420164	96.31	0
SUG1581	d__Bacteria;p__Bacillota_A;c__Clostridia;o__Oscillospirales;f__Ruminococcaceae;g__Ruminococcus;s__Ruminococcus sp002438605	JAQXWH000000000	98	2062233	96.64	0.22
SUG1307	d__Bacteria;p__Bacillota_A;c__Clostridia;o__Oscillospirales;f__Ruminococcaceae;g__Ruminococcus;s__Ruminococcus sp015066935	JAQXLQ000000000	65	2436706	99.33	1.07
SUG1285	d__Bacteria;p__Bacillota_A;c__Clostridia;o__Oscillospirales;f__Ruminococcaceae;g__Ruminococcus;s__Ruminococcus sp016295545	JAQXKU000000000	173	2182691	94.41	0.67
SUG1202	d__Bacteria;p__Bacillota_A;c__Clostridia;o__Oscillospirales;f__Ruminococcaceae;g__Ruminococcus_C;s__	JAQXHO000000000	194	2163066	92.64	4.37
SUG1292	d__Bacteria;p__Bacillota_A;c__Clostridia;o__Oscillospirales;f__Ruminococcaceae;g__Ruminococcus_C;s__	JAQXLB000000000	53	2213984	97.32	0
SUG2066	d__Bacteria;p__Bacillota_A;c__Clostridia;o__Oscillospirales;f__Ruminococcaceae;g__Ruminococcus_C;s__Ruminococcus_C sp000433635	JAQYLZ000000000	308	1913790	90.94	1.9
SUG1681	d__Bacteria;p__Bacillota_A;c__Clostridia;o__Oscillospirales;f__Ruminococcaceae;g__Ruminococcus_C;s__Ruminococcus_C sp000433635	JAQYAE000000000	326	1950885	91.16	0.83
SUG1598	d__Bacteria;p__Bacillota_A;c__Clostridia;o__Oscillospirales;f__Ruminococcaceae;g__Ruminococcus_C;s__Ruminococcus_C sp000433635	JAQXWY000000000	179	2042366	97.99	0.67
SUG1282	d__Bacteria;p__Bacillota_A;c__Clostridia;o__Oscillospirales;f__Ruminococcaceae;g__Ruminococcus_C;s__Ruminococcus_C sp000433635	JAQXKR000000000	301	2074927	92.4	4.19
SUG1709	d__Bacteria;p__Bacillota_A;c__Clostridia;o__Oscillospirales;f__Ruminococcaceae;g__Ruminococcus_C;s__Ruminococcus_C sp000433635	JAQYBG000000000	259	2093887	91.16	1.9
SUG1812	d__Bacteria;p__Bacillota_A;c__Clostridia;o__Oscillospirales;f__Ruminococcaceae;g__Ruminococcus_C;s__Ruminococcus_C sp016297675	JAQYFF000000000	262	1971864	91.72	0.45
SUG2106	d__Bacteria;p__Bacillota_A;c__Clostridia;o__Oscillospirales;f__Ruminococcaceae;g__Ruminococcus_F;s__Ruminococcus_F sp004558835	JAQYQO000000000	50	2151189	98.66	0
SUG2044	d__Bacteria;p__Bacillota_A;c__Clostridia;o__Oscillospirales;f__Ruminococcaceae;g__SFJ001;s__SFJ001 sp004555865	JAQYLD000000000	101	2107940	94.31	2.72
SUG1369	d__Bacteria;p__Bacillota_A;c__Clostridia;o__Oscillospirales;f__Ruminococcaceae;g__UBA3818;s__UBA3818 sp002369315	JAQXOC000000000	222	1808711	93.95	1.16
SUG2023	d__Bacteria;p__Bacillota_A;c__Clostridia;o__Oscillospirales;f__Ruminococcaceae;g__UBA3818;s__UBA3818 sp900557155	JAQYKI000000000	101	2195084	97.99	3.6
SUG1757	d__Bacteria;p__Bacillota_A;c__Clostridia;o__Oscillospirales;f__UBA644;g__UBA644;s__UBA644 sp002299265	JAQYDC000000000	91	1811164	96.76	0
SUG1157	d__Bacteria;p__Bacillota_A;c__Clostridia;o__Oscillospirales;f__UBA644;g__UBA644;s__UBA644 sp002299265	JAQXFU000000000	110	1861410	97.43	0.67
SUG1393	d__Bacteria;p__Bacillota_A;c__Clostridia;o__Peptostreptococcales;f__Anaerovoracaceae;g__Baileyella;s__Baileyella intestinalis	JAQXPA000000000	87	1769014	98.96	0
SUG1928	d__Bacteria;p__Bacillota_A;c__Clostridia;o__Peptostreptococcales;f__Anaerovoracaceae;g__CAG-238;s__	JAQYGR000000000	101	1598931	95.15	1.06
SUG1370	d__Bacteria;p__Bacillota_A;c__Clostridia;o__Peptostreptococcales;f__Anaerovoracaceae;g__CAG-238;s__	JAQXOD000000000	36	1684761	96.45	0.35
SUG1972	d__Bacteria;p__Bacillota_A;c__Clostridia;o__Peptostreptococcales;f__Anaerovoracaceae;g__Copromorpha;s__	JAQYIJ000000000	176	1466807	94.68	1.6
SUG2033	d__Bacteria;p__Bacillota_A;c__Clostridia;o__Peptostreptococcales;f__Anaerovoracaceae;g__Copromorpha;s__	JAQYKS000000000	169	1538203	95.43	0.71
SUG1625	d__Bacteria;p__Bacillota_A;c__Clostridia;o__Peptostreptococcales;f__Anaerovoracaceae;g__Copromorpha;s__	JAQXXZ000000000	194	1553004	93.62	0.71
SUG1509	d__Bacteria;p__Bacillota_A;c__Clostridia;o__Peptostreptococcales;f__Anaerovoracaceae;g__Copromorpha;s__	JAQXTN000000000	107	1572138	98.58	0.71
SUG2053	d__Bacteria;p__Bacillota_A;c__Clostridia;o__Peptostreptococcales;f__Anaerovoracaceae;g__Copromorpha;s__	JAQYLM000000000	85	1572680	92.91	0.71
SUG1236	d__Bacteria;p__Bacillota_A;c__Clostridia;o__Peptostreptococcales;f__Anaerovoracaceae;g__Copromorpha;s__	JAQXIX000000000	53	1634482	97.21	0.35
SUG1170	d__Bacteria;p__Bacillota_A;c__Clostridia;o__Peptostreptococcales;f__Anaerovoracaceae;g__Copromorpha;s__	JAQXGH000000000	55	1691964	90.45	0
SUG2024	d__Bacteria;p__Bacillota_A;c__Clostridia;o__Peptostreptococcales;f__Anaerovoracaceae;g__Copromorpha;s__	JAQYKJ000000000	55	1805554	99.82	0.71
SUG1799	d__Bacteria;p__Bacillota_A;c__Clostridia;o__Peptostreptococcales;f__Anaerovoracaceae;g__Copromorpha;s__	JAQYES000000000	110	1927451	94.26	1.06
SUG1576	d__Bacteria;p__Bacillota_A;c__Clostridia;o__Peptostreptococcales;f__Anaerovoracaceae;g__Copromorpha;s__	JAQXWC000000000	42	2331240	98.58	1.42
SUG1657	d__Bacteria;p__Bacillota_A;c__Clostridia;o__Peptostreptococcales;f__Anaerovoracaceae;g__Copromorpha;s__Copromorpha sp900066305	JAQXZG000000000	101	2249870	93.97	1.44
SUG1884	d__Bacteria;p__Bacillota_A;c__Clostridia;o__Peptostreptococcales;f__Anaerovoracaceae;g__Emergencia;s__	JAQYNQ000000000	137	1929059	96.48	0.24
SUG1303	d__Bacteria;p__Bacillota_A;c__Clostridia;o__Peptostreptococcales;f__Anaerovoracaceae;g__Emergencia;s__	JAQXLM000000000	182	2007128	91.04	0.58
SUG1858	d__Bacteria;p__Bacillota_A;c__Clostridia;o__Peptostreptococcales;f__Anaerovoracaceae;g__Eubacterium_M;s__	JAQYMQ000000000	23	1287598	95.51	0.71
SUG1363	d__Bacteria;p__Bacillota_A;c__Clostridia;o__Peptostreptococcales;f__Anaerovoracaceae;g__Eubacterium_T;s__	JAQXNW000000000	196	1668059	96.21	4.02
SUG1743	d__Bacteria;p__Bacillota_A;c__Clostridia;o__Peptostreptococcales;f__Anaerovoracaceae;g__Eubacterium_T;s__Eubacterium_T pyruvativorans	JAQYCO000000000	123	1838692	99.38	0.78
SUG1541	d__Bacteria;p__Bacillota_A;c__Clostridia;o__Peptostreptococcales;f__Anaerovoracaceae;g__Eubacterium_T;s__Eubacterium_T pyruvativorans	JAQXUT000000000	23	1895960	98.23	0.71
SUG1458	d__Bacteria;p__Bacillota_A;c__Clostridia;o__Peptostreptococcales;f__Anaerovoracaceae;g__Fimisoma;s__	JAQXRN000000000	266	2078783	96.1	0.97
SUG1815	d__Bacteria;p__Bacillota_A;c__Clostridia;o__Peptostreptococcales;f__Anaerovoracaceae;g__Fimisoma;s__Fimisoma sp002320005	JAQYFI000000000	64	1691250	99.29	0.13
SUG2028	d__Bacteria;p__Bacillota_A;c__Clostridia;o__Peptostreptococcales;f__Anaerovoracaceae;g__Hornefia;s__Hornefia butyriciproducens	JAQYKN000000000	287	2029317	92.32	1.3
SUG1181	d__Bacteria;p__Bacillota_A;c__Clostridia;o__Peptostreptococcales;f__Anaerovoracaceae;g__Hornefia;s__Hornefia butyriciproducens	JAQXGS000000000	164	2115504	95.39	0
SUG1256	d__Bacteria;p__Bacillota_A;c__Clostridia;o__Peptostreptococcales;f__Anaerovoracaceae;g__RGIG5755;s__	JAQXJR000000000	43	1711551	96.1	0
SUG1491	d__Bacteria;p__Bacillota_A;c__Clostridia;o__Peptostreptococcales;f__Anaerovoracaceae;g__RGIG7179;s__	JAQXSU000000000	324	2139599	90.34	3.19
SUG2083	d__Bacteria;p__Bacillota_A;c__Clostridia;o__Peptostreptococcales;f__Anaerovoracaceae;g__RGIG7179;s__	JAQYPR000000000	91	2352136	97.87	0.09
SUG1735	d__Bacteria;p__Bacillota_A;c__Clostridia;o__Peptostreptococcales;f__Anaerovoracaceae;g__RGIG7444;s__	JAQYCG000000000	97	2131869	95.04	0
SUG1284	d__Bacteria;p__Bacillota_A;c__Clostridia;o__Peptostreptococcales;f__Anaerovoracaceae;g__RUG099;s__	JAQXKT000000000	171	1272819	91.95	4.57
SUG1423	d__Bacteria;p__Bacillota_A;c__Clostridia;o__Peptostreptococcales;f__Anaerovoracaceae;g__RUG099;s__	JAQXQE000000000	27	1605305	100	0.24
SUG1335	d__Bacteria;p__Bacillota_A;c__Clostridia;o__Peptostreptococcales;f__Anaerovoracaceae;g__RUG100;s__RUG100 sp900315555	JAQXMU000000000	44	1836802	99.29	1.42
SUG1745	d__Bacteria;p__Bacillota_A;c__Clostridia;o__Peptostreptococcales;f__Anaerovoracaceae;g__RUG708;s__	JAQYCQ000000000	47	1768789	93.62	0.89
SUG1205	d__Bacteria;p__Bacillota_A;c__Clostridia;o__Peptostreptococcales;f__Anaerovoracaceae;g__RUG708;s__RUG708 sp900321625	JAQXHS000000000	28	1867218	93.48	0.71
SUG2129	d__Bacteria;p__Bacillota_A;c__Clostridia;o__Peptostreptococcales;f__Anaerovoracaceae;g__S5-A14a;s__	JAQYRL000000000	90	1466121	93.85	1.42
SUG1780	d__Bacteria;p__Bacillota_A;c__Clostridia;o__Peptostreptococcales;f__Anaerovoracaceae;g__S5-A14a;s__	JAQYDZ000000000	38	1527155	93.62	0
SUG2131	d__Bacteria;p__Bacillota_A;c__Clostridia;o__Peptostreptococcales;f__Anaerovoracaceae;g__S5-A14a;s__S5-A14a sp900112915	JAQYRN000000000	24	1609030	92.91	0.71
SUG1700	d__Bacteria;p__Bacillota_A;c__Clostridia;o__Peptostreptococcales;f__Anaerovoracaceae;g__UMGS973;s__UMGS973 sp016293805	JAQYAX000000000	104	1746219	96.03	0.35
SUG1807	d__Bacteria;p__Bacillota_A;c__Clostridia;o__Peptostreptococcales;f__Anaerovoracaceae;g__UMGS973;s__UMGS973 sp900547295	JAQYFA000000000	180	2148491	91.78	0.71
SUG1547	d__Bacteria;p__Bacillota_A;c__Clostridia;o__Peptostreptococcales;f__Anaerovoracaceae;g__VUNA01;s__VUNA01 sp002299625	JAQXUZ000000000	27	1802987	99.29	0
SUG1946	d__Bacteria;p__Bacillota_A;c__Clostridia;o__Peptostreptococcales;f__Peptostreptococcaceae;g__Peptostreptococcus;s__Peptostreptococcus porci	JAQYHJ000000000	170	2194816	95.57	1.63
SUG1398	d__Bacteria;p__Bacillota_A;c__Clostridia;o__Peptostreptococcales;f__Peptostreptococcaceae;g__Terrisporobacter;s__	JAQXPF000000000	249	2706749	98.59	0.98
SUG1899	d__Bacteria;p__Bacillota_A;c__Clostridia;o__Peptostreptococcales;f__Peptostreptococcaceae;g__Terrisporobacter;s__	JAQYOF000000000	460	4318118	97.65	4.46
SUG1750	d__Bacteria;p__Bacillota_A;c__Clostridia;o__Saccharofermentanales;f__DTU023;g__SFFI01;s__	JAQYCV000000000	47	1761804	97.52	0
SUG2170	d__Bacteria;p__Bacillota_A;c__Clostridia;o__Saccharofermentanales;f__DTU023;g__SFGY01;s__SFGY01 sp004556455	JAQYTD000000000	30	1906763	97.52	0
SUG1758	d__Bacteria;p__Bacillota_A;c__Clostridia;o__Tissierellales;f__Peptoniphilaceae;g__;s__	JAQYDD000000000	22	1232863	93.09	1.16
SUG2115	d__Bacteria;p__Bacillota_A;c__Clostridia;o__Tissierellales;f__Peptoniphilaceae;g__;s__	JAQYQX000000000	144	1441139	95.87	1.65
SUG2087	d__Bacteria;p__Bacillota_A;c__Clostridia;o__Tissierellales;f__Peptoniphilaceae;g__;s__	JAQYPV000000000	25	1453749	97.56	0.61
SUG2167	d__Bacteria;p__Bacillota_A;c__Clostridia;o__Tissierellales;f__Peptoniphilaceae;g__;s__	JAQYTA000000000	43	1614293	97.74	0
SUG1860	d__Bacteria;p__Bacillota_A;c__Clostridia;o__Tissierellales;f__Peptoniphilaceae;g__Anaerococcus;s__	JAQYMS000000000	143	1619085	96.49	0.39
SUG2018	d__Bacteria;p__Bacillota_A;c__Clostridia;o__Tissierellales;f__Peptoniphilaceae;g__Anaerococcus;s__	JAQYKD000000000	108	1664917	98.78	0.91
SUG2175	d__Bacteria;p__Bacillota_A;c__Clostridia;o__Tissierellales;f__Peptoniphilaceae;g__Anaerococcus;s__	JAQYTI000000000	134	1818675	93.29	1.93
SUG1806	d__Bacteria;p__Bacillota_A;c__Clostridia;o__Tissierellales;f__Peptoniphilaceae;g__Anaerococcus;s__	JAQYEZ000000000	85	1907548	99.39	2
SUG1726	d__Bacteria;p__Bacillota_A;c__Clostridia;o__Tissierellales;f__Peptoniphilaceae;g__Anaerococcus;s__Anaerococcus vaginalis	JAQYBX000000000	33	1728978	99.39	1.52
SUG1729	d__Bacteria;p__Bacillota_A;c__Clostridia;o__Tissierellales;f__Peptoniphilaceae;g__Ezakiella;s__	JAQYCA000000000	27	1322240	96.04	0.7
SUG2164	d__Bacteria;p__Bacillota_A;c__Clostridia;o__Tissierellales;f__Peptoniphilaceae;g__Ezakiella;s__	JAQYSX000000000	24	1429543	94.64	0.02
SUG1738	d__Bacteria;p__Bacillota_A;c__Clostridia;o__Tissierellales;f__Peptoniphilaceae;g__Ezakiella;s__Ezakiella sp900540185	JAQYCJ000000000	141	1571919	92.8	0.93
SUG1786	d__Bacteria;p__Bacillota_A;c__Clostridia;o__Tissierellales;f__Peptoniphilaceae;g__Fellaria;s__Fellaria sp900539725	JAQYEF000000000	21	1504795	97.55	0
SUG1866	d__Bacteria;p__Bacillota_A;c__Clostridia;o__Tissierellales;f__Peptoniphilaceae;g__Finegoldia;s__Finegoldia magna	JAQYMY000000000	204	1823918	97.39	2.74
SUG1733	d__Bacteria;p__Bacillota_A;c__Clostridia;o__Tissierellales;f__Peptoniphilaceae;g__Kallipyga;s__	JAQYCE000000000	79	1327977	91.5	0.91
SUG1722	d__Bacteria;p__Bacillota_A;c__Clostridia;o__Tissierellales;f__Peptoniphilaceae;g__Parvimonas;s__	JAQYBT000000000	27	1602644	97.82	1.22
SUG1778	d__Bacteria;p__Bacillota_A;c__Clostridia;o__Tissierellales;f__Peptoniphilaceae;g__Peptoniphilus_A;s__	JAQYDX000000000	91	1691490	98.6	1.89
SUG1768	d__Bacteria;p__Bacillota_A;c__Clostridia;o__Tissierellales;f__Peptoniphilaceae;g__Peptoniphilus_C;s__	JAQYDN000000000	23	1447423	97.2	0.02
SUG1222	d__Bacteria;p__Bacillota_A;c__Clostridia;o__UBA1381;f__UBA1381;g__;s__	JAQXIJ000000000	89	1651822	95.5	0.67
SUG1612	d__Bacteria;p__Bacillota_A;c__Clostridia;o__UBA1381;f__UBA1381;g__Ornithomoglobus;s__	JAQXXM000000000	187	1836796	95.13	2.75
SUG1513	d__Bacteria;p__Bacillota_A;c__Clostridia;o__UBA1381;f__UBA1381;g__Ornithomoglobus;s__	JAQXTR000000000	99	2031739	96.96	1.69
SUG1652	d__Bacteria;p__Bacillota_A;c__Clostridia;o__UBA1381;f__UBA1381;g__Ornithomoglobus_A;s__	JAQXZB000000000	123	2799330	96.48	0.34
SUG1531	d__Bacteria;p__Bacillota_A;c__Clostridia;o__UBA1381;f__UBA1381;g__UBA1738;s__	JAQXUJ000000000	280	1876323	93.33	2.21
SUG1177	d__Bacteria;p__Bacillota_A;c__Clostridia;o__UMGS1883;f__UMGS1540;g__;s__	JAQXGO000000000	118	1780378	95.3	2.75
SUG1936	d__Bacteria;p__Bacillota_C;c__Negativicutes;o__Acidamicoccales;f__Acidamicoccaceae;g__Acidamicoccus;s__Acidamicoccus fermentans	JAQYGZ000000000	58	1896584	94.31	0
SUG1184	d__Bacteria;p__Bacillota_C;c__Negativicutes;o__Acidamicoccales;f__Acidamicoccaceae;g__Acidamicoccus;s__Acidamicoccus fermentans	JAQXGV000000000	144	1975383	94.15	4.32
SUG1610	d__Bacteria;p__Bacillota_C;c__Negativicutes;o__Acidamicoccales;f__Acidamicoccaceae;g__Acidamicoccus;s__Acidamicoccus sp900770265	JAQXXK000000000	311	1744316	91.13	0.92
SUG1967	d__Bacteria;p__Bacillota_C;c__Negativicutes;o__Acidamicoccales;f__Acidamicoccaceae;g__Phascolarctobacterium_A;s__Phascolarctobacterium_A succinatutens	JAQYIE000000000	122	1931461	99.05	0.6
SUG1764	d__Bacteria;p__Bacillota_C;c__Negativicutes;o__Acidamicoccales;f__Acidamicoccaceae;g__Succiniclasticum;s__Succiniclasticum sp900544275	JAQYDJ000000000	127	1704618	93.29	1.5
SUG1220	d__Bacteria;p__Bacillota_C;c__Negativicutes;o__Selemonadales;f__Selemonadaceae;g__;s__	JAQXIH000000000	65	1810413	99.87	1.27
SUG1251	d__Bacteria;p__Bacillota_C;c__Negativicutes;o__Selemonadales;f__Selemonadaceae;g__Anaerovibrio;s__Anaerovibrio slackiae	JAQXJM000000000	196	1882783	94.18	3.84
SUG1879	d__Bacteria;p__Bacillota_C;c__Negativicutes;o__Selemonadales;f__Selemonadaceae;g__Anaerovibrio;s__Anaerovibrio sp016302095	JAQYNL000000000	243	2104955	92.88	3.52
SUG1599	d__Bacteria;p__Bacillota_C;c__Negativicutes;o__Selemonadales;f__Selemonadaceae;g__Anaerovibrio;s__Anaerovibrio sp016302095	JAQXWZ000000000	123	2258979	95.36	3.21
SUG1699	d__Bacteria;p__Bacillota_C;c__Negativicutes;o__Selemonadales;f__Selemonadaceae;g__Anaerovibrio;s__Anaerovibrio sp017390245	JAQYAW000000000	120	1899051	94.58	1.63
SUG1475	d__Bacteria;p__Bacillota_C;c__Negativicutes;o__Selemonadales;f__Selemonadaceae;g__Anaerovibrio;s__Anaerovibrio sp900548165	JAQXSE000000000	182	1780532	94.19	2.47
SUG1908	d__Bacteria;p__Bacillota_C;c__Negativicutes;o__Selemonadales;f__Selemonadaceae;g__Anaerovibrio;s__Anaerovibrio sp900548165	JAQYOO000000000	134	1980388	98.1	1.52
SUG1615	d__Bacteria;p__Bacillota_C;c__Negativicutes;o__Selemonadales;f__Selemonadaceae;g__Anaerovibrio;s__Anaerovibrio sp900548165	JAQXXP000000000	133	2054586	99.03	1.52
SUG1706	d__Bacteria;p__Bacillota_C;c__Negativicutes;o__Selemonadales;f__Selemonadaceae;g__Mitsuokella;s__	JAQYBD000000000	112	2238618	91.16	1.26
SUG1902	d__Bacteria;p__Bacillota_C;c__Negativicutes;o__Selemonadales;f__Selemonadaceae;g__Mitsuokella;s__Mitsuokella jalaludinii	JAQYOI000000000	184	1977885	90.79	0.76
SUG1856	d__Bacteria;p__Bacillota_C;c__Negativicutes;o__Selemonadales;f__Selemonadaceae;g__RUG114;s__RUG114 sp900315615	JAQYMO000000000	161	2174968	98.84	1.27
SUG1266	d__Bacteria;p__Bacillota_C;c__Negativicutes;o__Selemonadales;f__Selemonadaceae;g__Selemonas_A;s__	JAQXKB000000000	87	2521949	96.73	0.08
SUG1734	d__Bacteria;p__Bacillota_C;c__Negativicutes;o__Selemonadales;f__Selemonadaceae;g__Selemonas_A;s__Selemonas_A sp900769615	JAQYCF000000000	41	1951633	98.6	1.01
SUG1272	d__Bacteria;p__Bacillota_C;c__Negativicutes;o__Selemonadales;f__Selemonadaceae;g__Selemonas_C;s__Selemonas_C sp900318215	JAQXKH000000000	232	2603948	92.39	1.59
SUG1549	d__Bacteria;p__Bacillota_C;c__Negativicutes;o__Selemonadales;f__Selemonadaceae;g__Selemonas_C;s__Selemonas_C sp900318215	JAQXVB000000000	138	2870275	94.28	1.25
SUG2015	d__Bacteria;p__Bacillota_C;c__Negativicutes;o__Selemonadales;f__Selemonadaceae;g__UBA2897;s__UBA2897 sp002350105	JAQYKA000000000	180	2363240	91.42	1.85
SUG1276	d__Bacteria;p__Bacillota_C;c__Negativicutes;o__Selemonadales;f__Selemonadaceae;g__UBA2897;s__UBA2897 sp002350105	JAQXKL000000000	35	2378982	94.39	0.03
SUG1460	d__Bacteria;p__Bacillota_C;c__Negativicutes;o__Veillonellales;f__Dialisteraceae;g__Allisonella;s__Allisonella histaminiformans	JAQXRP000000000	100	1517145	94.94	0.06
SUG1865	d__Bacteria;p__Bacillota_C;c__Negativicutes;o__Veillonellales;f__Dialisteraceae;g__Dialister;s__Dialister sp000434475	JAQYMX000000000	271	1873230	94.35	3.48
SUG1878	d__Bacteria;p__Bacillota_C;c__Negativicutes;o__Veillonellales;f__Dialisteraceae;g__Dialister;s__Dialister sp000434475	JAQYNK000000000	225	1885106	94.33	2.37
SUG1994	d__Bacteria;p__Bacillota_C;c__Negativicutes;o__Veillonellales;f__Dialisteraceae;g__Dialister;s__Dialister sp000434475	JAQYJF000000000	251	1900369	93.15	0.32
SUG2064	d__Bacteria;p__Bacillota_C;c__Negativicutes;o__Veillonellales;f__Dialisteraceae;g__Dialister;s__Dialister sp000434475	JAQYLX000000000	240	1979074	92.41	1.64
SUG1795	d__Bacteria;p__Bacillota_C;c__Negativicutes;o__Veillonellales;f__Dialisteraceae;g__Dialister;s__Dialister sp000434475	JAQYEO000000000	299	2011997	94.91	0.69
SUG1940	d__Bacteria;p__Bacillota_C;c__Negativicutes;o__Veillonellales;f__Dialisteraceae;g__Dialister;s__Dialister sp000434475	JAQYHD000000000	126	2089623	93.67	0
SUG1465	d__Bacteria;p__Bacillota_C;c__Negativicutes;o__Veillonellales;f__Megasphaeraceae;g__Megasphaera;s__Megasphaera elsdenii	JAQXRU000000000	183	1824442	96.11	0.42
SUG1995	d__Bacteria;p__Bacillota_C;c__Negativicutes;o__Veillonellales;f__Megasphaeraceae;g__Megasphaera;s__Megasphaera elsdenii	JAQYJG000000000	193	1902859	97.31	2.07
SUG1963	d__Bacteria;p__Bacillota_C;c__Negativicutes;o__Veillonellales;f__Megasphaeraceae;g__Megasphaera;s__Megasphaera elsdenii	JAQYIA000000000	65	1999353	94.46	0.2
SUG1808	d__Bacteria;p__Bacillota_C;c__Negativicutes;o__Veillonellales;f__Veillonellaceae;g__Veillonella;s__Veillonella caviae	JAQYFB000000000	116	1843940	98.8	0
SUG1227	d__Bacteria;p__Bacteroidota;c__Bacteroidia;o__Bacteroidales;f__;g__;s__	JAQXIO000000000	74	3180720	97.36	0.55
SUG1661	d__Bacteria;p__Bacteroidota;c__Bacteroidia;o__Bacteroidales;f__Bacteroidaceae;g__;s__	JAQXZK000000000	232	2875368	93.07	1.77
SUG1270	d__Bacteria;p__Bacteroidota;c__Bacteroidia;o__Bacteroidales;f__Bacteroidaceae;g__Alloprevotella;s__	JAQXKF000000000	123	2488326	91.65	0.12
SUG1646	d__Bacteria;p__Bacteroidota;c__Bacteroidia;o__Bacteroidales;f__Bacteroidaceae;g__Alloprevotella;s__Alloprevotella sp004552155	JAQXYV000000000	84	2370277	94.18	2.11
SUG1532	d__Bacteria;p__Bacteroidota;c__Bacteroidia;o__Bacteroidales;f__Bacteroidaceae;g__Alloprevotella;s__Alloprevotella sp004552195	JAQXUK000000000	191	2483793	93.34	1.95
SUG1644	d__Bacteria;p__Bacteroidota;c__Bacteroidia;o__Bacteroidales;f__Bacteroidaceae;g__Alloprevotella;s__Alloprevotella sp004552865	JAQXYT000000000	138	2132166	92.44	0.93
SUG1621	d__Bacteria;p__Bacteroidota;c__Bacteroidia;o__Bacteroidales;f__Bacteroidaceae;g__Alloprevotella;s__Alloprevotella sp004552865	JAQXXV000000000	226	2136485	92.27	1.31
SUG1626	d__Bacteria;p__Bacteroidota;c__Bacteroidia;o__Bacteroidales;f__Bacteroidaceae;g__Alloprevotella;s__Alloprevotella sp004552865	JAQXYA000000000	159	2181129	92.23	0.19
SUG1510	d__Bacteria;p__Bacteroidota;c__Bacteroidia;o__Bacteroidales;f__Bacteroidaceae;g__Alloprevotella;s__Alloprevotella sp004552865	JAQXTO000000000	204	2200166	93.93	0.74
SUG1296	d__Bacteria;p__Bacteroidota;c__Bacteroidia;o__Bacteroidales;f__Bacteroidaceae;g__Alloprevotella;s__Alloprevotella sp004552865	JAQXLF000000000	166	2216224	93.55	0.93
SUG2126	d__Bacteria;p__Bacteroidota;c__Bacteroidia;o__Bacteroidales;f__Bacteroidaceae;g__Alloprevotella;s__Alloprevotella sp004552865	JAQYRI000000000	204	2243859	93.92	1.08
SUG1892	d__Bacteria;p__Bacteroidota;c__Bacteroidia;o__Bacteroidales;f__Bacteroidaceae;g__Alloprevotella;s__Alloprevotella sp004552865	JAQYNY000000000	137	2312142	94.23	0.27
SUG1601	d__Bacteria;p__Bacteroidota;c__Bacteroidia;o__Bacteroidales;f__Bacteroidaceae;g__Alloprevotella;s__Alloprevotella sp004555425	JAQXXB000000000	122	2490692	95.11	0.59
SUG1841	d__Bacteria;p__Bacteroidota;c__Bacteroidia;o__Bacteroidales;f__Bacteroidaceae;g__Alloprevotella;s__Alloprevotella sp004555425	JAQYGJ000000000	149	2524527	92.94	1.12
SUG1348	d__Bacteria;p__Bacteroidota;c__Bacteroidia;o__Bacteroidales;f__Bacteroidaceae;g__Alloprevotella;s__Alloprevotella sp004556745	JAQXNH000000000	82	2343754	93.73	0.82
SUG1606	d__Bacteria;p__Bacteroidota;c__Bacteroidia;o__Bacteroidales;f__Bacteroidaceae;g__Alloprevotella;s__Alloprevotella sp004557185	JAQXXG000000000	209	2242663	91.22	0.56
SUG1855	d__Bacteria;p__Bacteroidota;c__Bacteroidia;o__Bacteroidales;f__Bacteroidaceae;g__Alloprevotella;s__Alloprevotella sp004557185	JAQYMN000000000	171	2258606	93.11	1.05
SUG1445	d__Bacteria;p__Bacteroidota;c__Bacteroidia;o__Bacteroidales;f__Bacteroidaceae;g__Alloprevotella;s__Alloprevotella sp004558535	JAQXRA000000000	106	2461529	91.13	2.09
SUG2102	d__Bacteria;p__Bacteroidota;c__Bacteroidia;o__Bacteroidales;f__Bacteroidaceae;g__Alloprevotella;s__Alloprevotella sp018383375	JAQYQK000000000	161	2081952	92.29	1.75
SUG1997	d__Bacteria;p__Bacteroidota;c__Bacteroidia;o__Bacteroidales;f__Bacteroidaceae;g__Alloprevotella;s__Alloprevotella sp900546605	JAQYJI000000000	213	2587710	93.67	0.19
SUG2152	d__Bacteria;p__Bacteroidota;c__Bacteroidia;o__Bacteroidales;f__Bacteroidaceae;g__Alloprevotella;s__Alloprevotella timonensis	JAQYSL000000000	146	2742625	96.1	0
SUG2174	d__Bacteria;p__Bacteroidota;c__Bacteroidia;o__Bacteroidales;f__Bacteroidaceae;g__Phocaeicola;s__	JAQYTH000000000	45	2177222	96.1	0.09
SUG1451	d__Bacteria;p__Bacteroidota;c__Bacteroidia;o__Bacteroidales;f__Bacteroidaceae;g__Phocaeicola;s__	JAQXRG000000000	188	2711301	93.4	3.02
SUG1867	d__Bacteria;p__Bacteroidota;c__Bacteroidia;o__Bacteroidales;f__Bacteroidaceae;g__Phocaeicola;s__Phocaeicola plebeius_A	JAQYMZ000000000	78	3632427	90.71	1.49
SUG1861	d__Bacteria;p__Bacteroidota;c__Bacteroidia;o__Bacteroidales;f__Bacteroidaceae;g__Phocaeicola;s__Phocaeicola sp900541515	JAQYMT000000000	194	3151983	95.27	1.06
SUG1871	d__Bacteria;p__Bacteroidota;c__Bacteroidia;o__Bacteroidales;f__Bacteroidaceae;g__Phocaeicola;s__Phocaeicola vulgatus	JAQYND000000000	149	4685392	98.68	2.63
SUG1818	d__Bacteria;p__Bacteroidota;c__Bacteroidia;o__Bacteroidales;f__Bacteroidaceae;g__Prevotella;s__	JAQYFL000000000	68	2150512	96.62	0
SUG2159	d__Bacteria;p__Bacteroidota;c__Bacteroidia;o__Bacteroidales;f__Bacteroidaceae;g__Prevotella;s__	JAQYSS000000000	148	2218192	90.71	0.59
SUG2077	d__Bacteria;p__Bacteroidota;c__Bacteroidia;o__Bacteroidales;f__Bacteroidaceae;g__Prevotella;s__	JAQYPL000000000	242	2227076	91	1.49
SUG1422	d__Bacteria;p__Bacteroidota;c__Bacteroidia;o__Bacteroidales;f__Bacteroidaceae;g__Prevotella;s__	JAQXQD000000000	217	2238195	90.78	0.74
SUG1505	d__Bacteria;p__Bacteroidota;c__Bacteroidia;o__Bacteroidales;f__Bacteroidaceae;g__Prevotella;s__	JAQXTI000000000	227	2261006	91.72	2.64
SUG1836	d__Bacteria;p__Bacteroidota;c__Bacteroidia;o__Bacteroidales;f__Bacteroidaceae;g__Prevotella;s__	JAQYGE000000000	59	2288816	91.73	0
SUG2004	d__Bacteria;p__Bacteroidota;c__Bacteroidia;o__Bacteroidales;f__Bacteroidaceae;g__Prevotella;s__	JAQYJP000000000	247	2292368	92.98	1.76
SUG1394	d__Bacteria;p__Bacteroidota;c__Bacteroidia;o__Bacteroidales;f__Bacteroidaceae;g__Prevotella;s__	JAQXPB000000000	158	2300228	94.36	0.59
SUG1332	d__Bacteria;p__Bacteroidota;c__Bacteroidia;o__Bacteroidales;f__Bacteroidaceae;g__Prevotella;s__	JAQXMR000000000	215	2308263	93.23	1.44
SUG1828	d__Bacteria;p__Bacteroidota;c__Bacteroidia;o__Bacteroidales;f__Bacteroidaceae;g__Prevotella;s__	JAQYFV000000000	87	2340367	93.84	0.37
SUG2122	d__Bacteria;p__Bacteroidota;c__Bacteroidia;o__Bacteroidales;f__Bacteroidaceae;g__Prevotella;s__	JAQYRE000000000	104	2363143	95.54	0.09
SUG1487	d__Bacteria;p__Bacteroidota;c__Bacteroidia;o__Bacteroidales;f__Bacteroidaceae;g__Prevotella;s__	JAQXSQ000000000	106	2371327	94.81	0.34
SUG1477	d__Bacteria;p__Bacteroidota;c__Bacteroidia;o__Bacteroidales;f__Bacteroidaceae;g__Prevotella;s__	JAQXSG000000000	138	2373793	97.22	0.17
SUG1339	d__Bacteria;p__Bacteroidota;c__Bacteroidia;o__Bacteroidales;f__Bacteroidaceae;g__Prevotella;s__	JAQXMY000000000	236	2374393	94.18	1.19
SUG1278	d__Bacteria;p__Bacteroidota;c__Bacteroidia;o__Bacteroidales;f__Bacteroidaceae;g__Prevotella;s__	JAQXKN000000000	242	2418516	91.93	3.5
SUG1639	d__Bacteria;p__Bacteroidota;c__Bacteroidia;o__Bacteroidales;f__Bacteroidaceae;g__Prevotella;s__	JAQXYO000000000	269	2444446	91.58	2.31
SUG1619	d__Bacteria;p__Bacteroidota;c__Bacteroidia;o__Bacteroidales;f__Bacteroidaceae;g__Prevotella;s__	JAQXXT000000000	124	2509719	91.6	1.57
SUG1494	d__Bacteria;p__Bacteroidota;c__Bacteroidia;o__Bacteroidales;f__Bacteroidaceae;g__Prevotella;s__	JAQXSX000000000	218	2537135	94.12	3.09
SUG2055	d__Bacteria;p__Bacteroidota;c__Bacteroidia;o__Bacteroidales;f__Bacteroidaceae;g__Prevotella;s__	JAQYLO000000000	101	2540284	97.04	0.49
SUG1383	d__Bacteria;p__Bacteroidota;c__Bacteroidia;o__Bacteroidales;f__Bacteroidaceae;g__Prevotella;s__	JAQXOQ000000000	220	2588567	93.26	1.96
SUG1993	d__Bacteria;p__Bacteroidota;c__Bacteroidia;o__Bacteroidales;f__Bacteroidaceae;g__Prevotella;s__	JAQYJE000000000	297	2638137	90.88	1.74
SUG2172	d__Bacteria;p__Bacteroidota;c__Bacteroidia;o__Bacteroidales;f__Bacteroidaceae;g__Prevotella;s__	JAQYTF000000000	51	2684329	96.98	0.51
SUG2085	d__Bacteria;p__Bacteroidota;c__Bacteroidia;o__Bacteroidales;f__Bacteroidaceae;g__Prevotella;s__	JAQYPT000000000	101	2697497	98.57	0.52
SUG1800	d__Bacteria;p__Bacteroidota;c__Bacteroidia;o__Bacteroidales;f__Bacteroidaceae;g__Prevotella;s__	JAQYET000000000	151	2804208	97.78	3.08
SUG2027	d__Bacteria;p__Bacteroidota;c__Bacteroidia;o__Bacteroidales;f__Bacteroidaceae;g__Prevotella;s__	JAQYKM000000000	263	2882795	93.92	3.09
SUG1453	d__Bacteria;p__Bacteroidota;c__Bacteroidia;o__Bacteroidales;f__Bacteroidaceae;g__Prevotella;s__	JAQXRI000000000	167	2993370	93.21	1.48
SUG1524	d__Bacteria;p__Bacteroidota;c__Bacteroidia;o__Bacteroidales;f__Bacteroidaceae;g__Prevotella;s__Prevotella copri	JAQXUC000000000	153	2438493	91.72	2.15
SUG2043	d__Bacteria;p__Bacteroidota;c__Bacteroidia;o__Bacteroidales;f__Bacteroidaceae;g__Prevotella;s__Prevotella copri_A	JAQYLC000000000	284	2605092	93.03	3.57
SUG1252	d__Bacteria;p__Bacteroidota;c__Bacteroidia;o__Bacteroidales;f__Bacteroidaceae;g__Prevotella;s__Prevotella copri_A	JAQXJN000000000	221	2655276	90.83	2.91
SUG1900	d__Bacteria;p__Bacteroidota;c__Bacteroidia;o__Bacteroidales;f__Bacteroidaceae;g__Prevotella;s__Prevotella pectinovora	JAQYOG000000000	132	2440919	94.34	0.12
SUG1404	d__Bacteria;p__Bacteroidota;c__Bacteroidia;o__Bacteroidales;f__Bacteroidaceae;g__Prevotella;s__Prevotella sp000424185	JAQXPL000000000	66	2579427	97.91	2.93
SUG1889	d__Bacteria;p__Bacteroidota;c__Bacteroidia;o__Bacteroidales;f__Bacteroidaceae;g__Prevotella;s__Prevotella sp000434975	JAQYNV000000000	189	2144064	93.46	1.6
SUG1648	d__Bacteria;p__Bacteroidota;c__Bacteroidia;o__Bacteroidales;f__Bacteroidaceae;g__Prevotella;s__Prevotella sp000434975	JAQXYX000000000	164	2207010	90.6	1.6
SUG1847	d__Bacteria;p__Bacteroidota;c__Bacteroidia;o__Bacteroidales;f__Bacteroidaceae;g__Prevotella;s__Prevotella sp000434975	JAQYMF000000000	209	2207183	91.05	1.31
SUG1913	d__Bacteria;p__Bacteroidota;c__Bacteroidia;o__Bacteroidales;f__Bacteroidaceae;g__Prevotella;s__Prevotella sp000434975	JAQYOT000000000	153	2245312	93.15	0.46
SUG1932	d__Bacteria;p__Bacteroidota;c__Bacteroidia;o__Bacteroidales;f__Bacteroidaceae;g__Prevotella;s__Prevotella sp000434975	JAQYGV000000000	178	2293393	93.43	1.2
SUG1903	d__Bacteria;p__Bacteroidota;c__Bacteroidia;o__Bacteroidales;f__Bacteroidaceae;g__Prevotella;s__Prevotella sp000436915	JAQYOJ000000000	118	2500085	95.14	0.37
SUG1488	d__Bacteria;p__Bacteroidota;c__Bacteroidia;o__Bacteroidales;f__Bacteroidaceae;g__Prevotella;s__Prevotella sp002251245	JAQXSR000000000	114	2514545	96.46	1.11
SUG1953	d__Bacteria;p__Bacteroidota;c__Bacteroidia;o__Bacteroidales;f__Bacteroidaceae;g__Prevotella;s__Prevotella sp002251295	JAQYHQ000000000	69	2518383	94.81	0.19
SUG1464	d__Bacteria;p__Bacteroidota;c__Bacteroidia;o__Bacteroidales;f__Bacteroidaceae;g__Prevotella;s__Prevotella sp002251365	JAQXRT000000000	233	2523275	90.24	3.02
SUG1522	d__Bacteria;p__Bacteroidota;c__Bacteroidia;o__Bacteroidales;f__Bacteroidaceae;g__Prevotella;s__Prevotella sp002251365	JAQXUA000000000	301	2629215	90.28	3.16
SUG1563	d__Bacteria;p__Bacteroidota;c__Bacteroidia;o__Bacteroidales;f__Bacteroidaceae;g__Prevotella;s__Prevotella sp002251365	JAQXVP000000000	212	2731398	93.27	2.86
SUG1603	d__Bacteria;p__Bacteroidota;c__Bacteroidia;o__Bacteroidales;f__Bacteroidaceae;g__Prevotella;s__Prevotella sp002251365	JAQXXD000000000	104	3000576	93.01	1.76
SUG1443	d__Bacteria;p__Bacteroidota;c__Bacteroidia;o__Bacteroidales;f__Bacteroidaceae;g__Prevotella;s__Prevotella sp002251435	JAQXQY000000000	206	2535762	91.72	4.4
SUG1466	d__Bacteria;p__Bacteroidota;c__Bacteroidia;o__Bacteroidales;f__Bacteroidaceae;g__Prevotella;s__Prevotella sp002251435	JAQXRV000000000	164	2555727	92.63	4.07
SUG1923	d__Bacteria;p__Bacteroidota;c__Bacteroidia;o__Bacteroidales;f__Bacteroidaceae;g__Prevotella;s__Prevotella sp002251435	JAQYGM000000000	267	2686460	93.38	3.18
SUG1720	d__Bacteria;p__Bacteroidota;c__Bacteroidia;o__Bacteroidales;f__Bacteroidaceae;g__Prevotella;s__Prevotella sp002299275	JAQYBR000000000	101	2342701	95.59	0.56
SUG1942	d__Bacteria;p__Bacteroidota;c__Bacteroidia;o__Bacteroidales;f__Bacteroidaceae;g__Prevotella;s__Prevotella sp002299635	JAQYHF000000000	102	2505261	95.16	1.31
SUG1969	d__Bacteria;p__Bacteroidota;c__Bacteroidia;o__Bacteroidales;f__Bacteroidaceae;g__Prevotella;s__Prevotella sp002300055	JAQYIG000000000	94	2904132	98.7	1.24
SUG1624	d__Bacteria;p__Bacteroidota;c__Bacteroidia;o__Bacteroidales;f__Bacteroidaceae;g__Prevotella;s__Prevotella sp002480935	JAQXXY000000000	150	2727567	94.24	0.36
SUG1788	d__Bacteria;p__Bacteroidota;c__Bacteroidia;o__Bacteroidales;f__Bacteroidaceae;g__Prevotella;s__Prevotella sp002480935	JAQYEH000000000	144	2935505	98.58	0.36
SUG1426	d__Bacteria;p__Bacteroidota;c__Bacteroidia;o__Bacteroidales;f__Bacteroidaceae;g__Prevotella;s__Prevotella sp002481295	JAQXQH000000000	291	2896060	92.77	4.08
SUG1523	d__Bacteria;p__Bacteroidota;c__Bacteroidia;o__Bacteroidales;f__Bacteroidaceae;g__Prevotella;s__Prevotella sp004554665	JAQXUB000000000	103	2881915	97.71	1.3
SUG1649	d__Bacteria;p__Bacteroidota;c__Bacteroidia;o__Bacteroidales;f__Bacteroidaceae;g__Prevotella;s__Prevotella sp004555245	JAQXYY000000000	164	2544326	90.54	0.37
SUG1316	d__Bacteria;p__Bacteroidota;c__Bacteroidia;o__Bacteroidales;f__Bacteroidaceae;g__Prevotella;s__Prevotella sp004556065	JAQXMA000000000	239	2746899	92.01	0.56
SUG1976	d__Bacteria;p__Bacteroidota;c__Bacteroidia;o__Bacteroidales;f__Bacteroidaceae;g__Prevotella;s__Prevotella sp004556065	JAQYIN000000000	250	2786502	91.95	1.39
SUG1429	d__Bacteria;p__Bacteroidota;c__Bacteroidia;o__Bacteroidales;f__Bacteroidaceae;g__Prevotella;s__Prevotella sp004556065	JAQXQK000000000	269	2792366	92.74	1.91
SUG1957	d__Bacteria;p__Bacteroidota;c__Bacteroidia;o__Bacteroidales;f__Bacteroidaceae;g__Prevotella;s__Prevotella sp004556065	JAQYHU000000000	267	2818977	91.02	0.74
SUG1990	d__Bacteria;p__Bacteroidota;c__Bacteroidia;o__Bacteroidales;f__Bacteroidaceae;g__Prevotella;s__Prevotella sp004556065	JAQYJB000000000	377	2831282	92.09	2.52
SUG2076	d__Bacteria;p__Bacteroidota;c__Bacteroidia;o__Bacteroidales;f__Bacteroidaceae;g__Prevotella;s__Prevotella sp004556065	JAQYPK000000000	173	2892447	91.89	2.59
SUG1909	d__Bacteria;p__Bacteroidota;c__Bacteroidia;o__Bacteroidales;f__Bacteroidaceae;g__Prevotella;s__Prevotella sp004556065	JAQYOP000000000	198	2917425	94.09	0.86
SUG1441	d__Bacteria;p__Bacteroidota;c__Bacteroidia;o__Bacteroidales;f__Bacteroidaceae;g__Prevotella;s__Prevotella sp004557285	JAQXQW000000000	166	2084397	92.98	0.74
SUG1868	d__Bacteria;p__Bacteroidota;c__Bacteroidia;o__Bacteroidales;f__Bacteroidaceae;g__Prevotella;s__Prevotella sp004557285	JAQYNA000000000	175	2136037	92.87	1.31
SUG1883	d__Bacteria;p__Bacteroidota;c__Bacteroidia;o__Bacteroidales;f__Bacteroidaceae;g__Prevotella;s__Prevotella sp004558865	JAQYNP000000000	262	2582830	91.45	1.23
SUG1526	d__Bacteria;p__Bacteroidota;c__Bacteroidia;o__Bacteroidales;f__Bacteroidaceae;g__Prevotella;s__Prevotella sp018385335	JAQXUE000000000	65	2369334	98.31	0.37
SUG1632	d__Bacteria;p__Bacteroidota;c__Bacteroidia;o__Bacteroidales;f__Bacteroidaceae;g__Prevotella;s__Prevotella sp900313215	JAQXYH000000000	165	2833061	90.53	3.53
SUG1471	d__Bacteria;p__Bacteroidota;c__Bacteroidia;o__Bacteroidales;f__Bacteroidaceae;g__Prevotella;s__Prevotella sp900314945	JAQXSA000000000	139	2816134	93.63	0.67
SUG1702	d__Bacteria;p__Bacteroidota;c__Bacteroidia;o__Bacteroidales;f__Bacteroidaceae;g__Prevotella;s__Prevotella sp900316565	JAQYAZ000000000	108	2439274	92.38	0.72
SUG1679	d__Bacteria;p__Bacteroidota;c__Bacteroidia;o__Bacteroidales;f__Bacteroidaceae;g__Prevotella;s__Prevotella sp900318855	JAQYAC000000000	134	3083711	94.07	1.34
SUG1640	d__Bacteria;p__Bacteroidota;c__Bacteroidia;o__Bacteroidales;f__Bacteroidaceae;g__Prevotella;s__Prevotella sp900319905	JAQXYP000000000	193	3040948	90.79	3.94
SUG2061	d__Bacteria;p__Bacteroidota;c__Bacteroidia;o__Bacteroidales;f__Bacteroidaceae;g__Prevotella;s__Prevotella sp900322035	JAQYLU000000000	186	2896212	97.27	1.23
SUG1242	d__Bacteria;p__Bacteroidota;c__Bacteroidia;o__Bacteroidales;f__Bacteroidaceae;g__Prevotella;s__Prevotella sp900544495	JAQXJD000000000	144	2788337	93.57	4.94
SUG1643	d__Bacteria;p__Bacteroidota;c__Bacteroidia;o__Bacteroidales;f__Bacteroidaceae;g__Prevotella;s__Prevotella sp900548195	JAQXYS000000000	273	2610983	90.02	3.72
SUG2136	d__Bacteria;p__Bacteroidota;c__Bacteroidia;o__Bacteroidales;f__Bacteroidaceae;g__Prevotella;s__Prevotella sp900548195	JAQYRS000000000	217	2798778	93.61	1.48
SUG2006	d__Bacteria;p__Bacteroidota;c__Bacteroidia;o__Bacteroidales;f__Bacteroidaceae;g__Prevotella;s__Prevotella sp900548195	JAQYJR000000000	242	2804404	90.22	2.11
SUG2048	d__Bacteria;p__Bacteroidota;c__Bacteroidia;o__Bacteroidales;f__Bacteroidaceae;g__Prevotella;s__Prevotella sp900548195	JAQYLH000000000	234	2854429	94.68	3.09
SUG1630	d__Bacteria;p__Bacteroidota;c__Bacteroidia;o__Bacteroidales;f__Bacteroidaceae;g__Prevotella;s__Prevotella sp900548195	JAQXYF000000000	190	2921389	91.82	3.27
SUG1979	d__Bacteria;p__Bacteroidota;c__Bacteroidia;o__Bacteroidales;f__Bacteroidaceae;g__Prevotella;s__Prevotella sp900548195	JAQYIQ000000000	332	3623941	95.6	4.57
SUG1740	d__Bacteria;p__Bacteroidota;c__Bacteroidia;o__Bacteroidales;f__Bacteroidaceae;g__Prevotella;s__Prevotella sp900768785	JAQYCL000000000	80	2111806	93.32	0.19
SUG1405	d__Bacteria;p__Bacteroidota;c__Bacteroidia;o__Bacteroidales;f__Bacteroidaceae;g__Prevotella;s__Prevotella sp900768785	JAQXPM000000000	94	2313295	96.91	0.56
SUG2017	d__Bacteria;p__Bacteroidota;c__Bacteroidia;o__Bacteroidales;f__Bacteroidaceae;g__Prevotella;s__Prevotella sp905198745	JAQYKC000000000	75	2602429	93.98	1.67
SUG2123	d__Bacteria;p__Bacteroidota;c__Bacteroidia;o__Bacteroidales;f__Bacteroidaceae;g__UBA4334;s__UBA4334 sp900316975	JAQYRF000000000	153	2615800	90.89	0.37
SUG1327	d__Bacteria;p__Bacteroidota;c__Bacteroidia;o__Bacteroidales;f__Bacteroidaceae;g__UBA4334;s__UBA4334 sp900316975	JAQXMM000000000	99	3047614	92.83	0.19
SUG1803	d__Bacteria;p__Bacteroidota;c__Bacteroidia;o__Bacteroidales;f__Bacteroidaceae;g__UBA4372;s__	JAQYEW000000000	75	2502439	96.77	1.05
SUG1271	d__Bacteria;p__Bacteroidota;c__Bacteroidia;o__Bacteroidales;f__Bacteroidaceae;g__UBA4372;s__	JAQXKG000000000	219	2579273	94.42	0.94
SUG1906	d__Bacteria;p__Bacteroidota;c__Bacteroidia;o__Bacteroidales;f__Bacteroidaceae;g__UBA4372;s__UBA4372 sp900543815	JAQYOM000000000	48	2799171	93.93	1.3
SUG1479	d__Bacteria;p__Bacteroidota;c__Bacteroidia;o__Bacteroidales;f__Bacteroidaceae;g__UBA4372;s__UBA4372 sp900766785	JAQXSI000000000	200	2405885	90.95	1.21
SUG1516	d__Bacteria;p__Bacteroidota;c__Bacteroidia;o__Bacteroidales;f__Bacteroidaceae;g__UBA4372;s__UBA4372 sp900766785	JAQXTU000000000	260	2409299	91.85	2.43
SUG1492	d__Bacteria;p__Bacteroidota;c__Bacteroidia;o__Bacteroidales;f__Bacteroidaceae;g__UBA4372;s__UBA4372 sp900766785	JAQXSV000000000	283	2420054	90.33	3.17
SUG2009	d__Bacteria;p__Bacteroidota;c__Bacteroidia;o__Bacteroidales;f__Bacteroidaceae;g__UBA4372;s__UBA4372 sp900766785	JAQYJU000000000	226	2432367	91.2	1.3
SUG1273	d__Bacteria;p__Bacteroidota;c__Bacteroidia;o__Bacteroidales;f__Bacteroidaceae;g__UBA4372;s__UBA4372 sp900766785	JAQXKI000000000	206	2493754	91.92	1.89
SUG1594	d__Bacteria;p__Bacteroidota;c__Bacteroidia;o__Bacteroidales;f__Bacteroidaceae;g__UBA4372;s__UBA4372 sp900766785	JAQXWU000000000	187	2539717	91.67	1.49
SUG1837	d__Bacteria;p__Bacteroidota;c__Bacteroidia;o__Bacteroidales;f__Bacteroidaceae;g__UBA4372;s__UBA4372 sp900766785	JAQYGF000000000	273	2562501	93.04	1.53
SUG1347	d__Bacteria;p__Bacteroidota;c__Bacteroidia;o__Bacteroidales;f__Bacteroidaceae;g__UBA4372;s__UBA4372 sp900766785	JAQXNG000000000	222	2576447	93.22	1.02
SUG1504	d__Bacteria;p__Bacteroidota;c__Bacteroidia;o__Bacteroidales;f__Bacteroidaceae;g__UBA6382;s__	JAQXTH000000000	62	2177553	90.77	0
SUG1989	d__Bacteria;p__Bacteroidota;c__Bacteroidia;o__Bacteroidales;f__Bacteroidaceae;g__UBA6382;s__	JAQYJA000000000	140	2195768	94.72	0.89
SUG1831	d__Bacteria;p__Bacteroidota;c__Bacteroidia;o__Bacteroidales;f__Bacteroidaceae;g__UBA6382;s__UBA6382 sp900316315	JAQYFY000000000	46	2488701	95.8	1.12
SUG1986	d__Bacteria;p__Bacteroidota;c__Bacteroidia;o__Bacteroidales;f__Bacteroidaceae;g__UBA6382;s__UBA6382 sp900557555	JAQYIX000000000	76	2194693	92.89	0.37
SUG1766	d__Bacteria;p__Bacteroidota;c__Bacteroidia;o__Bacteroidales;f__Bacteroidaceae;g__UBA6398;s__UBA6398 sp003150315	JAQYDL000000000	45	2260870	96.17	0.37
SUG1820	d__Bacteria;p__Bacteroidota;c__Bacteroidia;o__Bacteroidales;f__F082;g__Limimorpha;s__Limimorpha sp900769945	JAQYFN000000000	172	2162216	95.8	0.72
SUG1345	d__Bacteria;p__Bacteroidota;c__Bacteroidia;o__Bacteroidales;f__F082;g__Limimorpha;s__Limimorpha sp900769945	JAQXNE000000000	41	2308043	97.85	0
SUG1506	d__Bacteria;p__Bacteroidota;c__Bacteroidia;o__Bacteroidales;f__Muribaculaceae;g__Avimuribaculum;s__	JAQXTJ000000000	203	2471495	92.17	1.7
SUG1217	d__Bacteria;p__Bacteroidota;c__Bacteroidia;o__Bacteroidales;f__Muribaculaceae;g__CAG-485;s__	JAQXIE000000000	112	2013022	94.03	2.7
SUG1174	d__Bacteria;p__Bacteroidota;c__Bacteroidia;o__Bacteroidales;f__Muribaculaceae;g__CAG-485;s__CAG-485 sp002491165	JAQXGL000000000	76	2524835	95.21	0.38
SUG1846	d__Bacteria;p__Bacteroidota;c__Bacteroidia;o__Bacteroidales;f__Muribaculaceae;g__CAG-485;s__CAG-485 sp004553095	JAQYME000000000	110	1987374	95.53	0.75
SUG1546	d__Bacteria;p__Bacteroidota;c__Bacteroidia;o__Bacteroidales;f__Muribaculaceae;g__CAG-485;s__CAG-485 sp004553095	JAQXUY000000000	90	2169701	96.29	0.38
SUG2058	d__Bacteria;p__Bacteroidota;c__Bacteroidia;o__Bacteroidales;f__Muribaculaceae;g__CAG-873;s__CAG-873 sp001701165	JAQYLR000000000	85	2324644	97.36	0
SUG1533	d__Bacteria;p__Bacteroidota;c__Bacteroidia;o__Bacteroidales;f__Muribaculaceae;g__CAG-873;s__CAG-873 sp004553485	JAQXUL000000000	143	2114638	90.13	1.41
SUG1416	d__Bacteria;p__Bacteroidota;c__Bacteroidia;o__Bacteroidales;f__Muribaculaceae;g__CAG-873;s__CAG-873 sp004553485	JAQXPX000000000	96	2150032	90.25	0.38
SUG1396	d__Bacteria;p__Bacteroidota;c__Bacteroidia;o__Bacteroidales;f__Muribaculaceae;g__Limisoma;s__	JAQXPD000000000	310	2309828	90.57	3.14
SUG1267	d__Bacteria;p__Bacteroidota;c__Bacteroidia;o__Bacteroidales;f__Muribaculaceae;g__Limisoma;s__	JAQXKC000000000	324	2414070	90.5	2.18
SUG1587	d__Bacteria;p__Bacteroidota;c__Bacteroidia;o__Bacteroidales;f__Muribaculaceae;g__Limisoma;s__	JAQXWN000000000	214	2532158	95.9	3.79
SUG1559	d__Bacteria;p__Bacteroidota;c__Bacteroidia;o__Bacteroidales;f__Muribaculaceae;g__Limisoma;s__	JAQXVL000000000	233	2593091	95.28	3.04
SUG2080	d__Bacteria;p__Bacteroidota;c__Bacteroidia;o__Bacteroidales;f__Muribaculaceae;g__Limisoma;s__Limisoma sp004555955	JAQYPO000000000	201	2165830	95.72	0.94
SUG1732	d__Bacteria;p__Bacteroidota;c__Bacteroidia;o__Bacteroidales;f__Muribaculaceae;g__Limisoma;s__Limisoma sp004555955	JAQYCD000000000	236	2202024	93.77	1.98
SUG1462	d__Bacteria;p__Bacteroidota;c__Bacteroidia;o__Bacteroidales;f__Muribaculaceae;g__Limisoma;s__Limisoma sp004561555	JAQXRR000000000	44	2338302	97.57	2.01
SUG1444	d__Bacteria;p__Bacteroidota;c__Bacteroidia;o__Bacteroidales;f__Muribaculaceae;g__SFRY01;s__SFRY01 sp004562065	JAQXQZ000000000	193	2516417	94.42	0.57
SUG1315	d__Bacteria;p__Bacteroidota;c__Bacteroidia;o__Bacteroidales;f__Muribaculaceae;g__SFTJ01;s__SFTJ01 sp004563195	JAQXLZ000000000	329	2758423	90.53	2.3
SUG1325	d__Bacteria;p__Bacteroidota;c__Bacteroidia;o__Bacteroidales;f__Muribaculaceae;g__SFTJ01;s__SFTJ01 sp004563195	JAQXMJ000000000	213	2825642	92.02	0.69
SUG1787	d__Bacteria;p__Bacteroidota;c__Bacteroidia;o__Bacteroidales;f__Muribaculaceae;g__Sodaliphilus;s__	JAQYEG000000000	107	2264488	96.05	1.28
SUG1996	d__Bacteria;p__Bacteroidota;c__Bacteroidia;o__Bacteroidales;f__Muribaculaceae;g__Sodaliphilus;s__Sodaliphilus pleomorphus	JAQYJH000000000	96	2793878	96.54	0.57
SUG1659	d__Bacteria;p__Bacteroidota;c__Bacteroidia;o__Bacteroidales;f__Muribaculaceae;g__Sodaliphilus;s__Sodaliphilus pleomorphus	JAQXZI000000000	124	2796648	97.17	0.88
SUG1556	d__Bacteria;p__Bacteroidota;c__Bacteroidia;o__Bacteroidales;f__Muribaculaceae;g__Sodaliphilus;s__Sodaliphilus pleomorphus	JAQXVI000000000	95	2965604	97.17	3.52
SUG2016	d__Bacteria;p__Bacteroidota;c__Bacteroidia;o__Bacteroidales;f__Muribaculaceae;g__Sodaliphilus;s__Sodaliphilus sp004557565	JAQYKB000000000	298	2362825	92.89	1.45
SUG1943	d__Bacteria;p__Bacteroidota;c__Bacteroidia;o__Bacteroidales;f__Muribaculaceae;g__Sodaliphilus;s__Sodaliphilus sp004557565	JAQYHG000000000	268	2367510	90.19	0.69
SUG1897	d__Bacteria;p__Bacteroidota;c__Bacteroidia;o__Bacteroidales;f__Muribaculaceae;g__Sodaliphilus;s__Sodaliphilus sp004557565	JAQYOD000000000	306	2428377	92.7	1.76
SUG1890	d__Bacteria;p__Bacteroidota;c__Bacteroidia;o__Bacteroidales;f__Muribaculaceae;g__Sodaliphilus;s__Sodaliphilus sp004557565	JAQYNW000000000	299	2433283	90.75	1.89
SUG2144	d__Bacteria;p__Bacteroidota;c__Bacteroidia;o__Bacteroidales;f__Muribaculaceae;g__Sodaliphilus;s__Sodaliphilus sp004557565	JAQYSA000000000	315	2464341	91.51	1.26
SUG1907	d__Bacteria;p__Bacteroidota;c__Bacteroidia;o__Bacteroidales;f__Muribaculaceae;g__Sodaliphilus;s__Sodaliphilus sp004557565	JAQYON000000000	304	2472844	90.57	0.88
SUG1974	d__Bacteria;p__Bacteroidota;c__Bacteroidia;o__Bacteroidales;f__Muribaculaceae;g__Sodaliphilus;s__Sodaliphilus sp004557565	JAQYIL000000000	316	2485858	91.51	1.45
SUG1956	d__Bacteria;p__Bacteroidota;c__Bacteroidia;o__Bacteroidales;f__Muribaculaceae;g__Sodaliphilus;s__Sodaliphilus sp004557565	JAQYHT000000000	295	2506575	91.89	1.78
SUG2030	d__Bacteria;p__Bacteroidota;c__Bacteroidia;o__Bacteroidales;f__Muribaculaceae;g__Sodaliphilus;s__Sodaliphilus sp004557565	JAQYKP000000000	334	2509372	92.83	1.45
SUG1843	d__Bacteria;p__Bacteroidota;c__Bacteroidia;o__Bacteroidales;f__Muribaculaceae;g__Sodaliphilus;s__Sodaliphilus sp004557565	JAQYGL000000000	221	2592530	90.75	0.78
SUG1999	d__Bacteria;p__Bacteroidota;c__Bacteroidia;o__Bacteroidales;f__Muribaculaceae;g__Sodaliphilus;s__Sodaliphilus sp004557565	JAQYJK000000000	229	2595985	95.28	0.69
SUG2096	d__Bacteria;p__Bacteroidota;c__Bacteroidia;o__Bacteroidales;f__Muribaculaceae;g__Sodaliphilus;s__Sodaliphilus sp004557565	JAQYQE000000000	329	2599701	92.14	2.33
SUG1425	d__Bacteria;p__Bacteroidota;c__Bacteroidia;o__Bacteroidales;f__Muribaculaceae;g__Sodaliphilus;s__Sodaliphilus sp004559845	JAQXQG000000000	134	2412699	90.38	0.5
SUG1448	d__Bacteria;p__Bacteroidota;c__Bacteroidia;o__Bacteroidales;f__Muribaculaceae;g__Sodaliphilus;s__Sodaliphilus sp004559845	JAQXRD000000000	189	2479894	93.21	2.84
SUG1484	d__Bacteria;p__Bacteroidota;c__Bacteroidia;o__Bacteroidales;f__Muribaculaceae;g__Sodaliphilus;s__Sodaliphilus sp004559845	JAQXSN000000000	100	2700485	96.42	0.31
SUG1452	d__Bacteria;p__Bacteroidota;c__Bacteroidia;o__Bacteroidales;f__Muribaculaceae;g__UBA7173;s__	JAQXRH000000000	98	2386033	95.03	1.53
SUG1192	d__Bacteria;p__Bacteroidota;c__Bacteroidia;o__Bacteroidales;f__Muribaculaceae;g__UBA7173;s__UBA7173 sp004557825	JAQXHE000000000	43	2270144	96.6	0.38
SUG1268	d__Bacteria;p__Bacteroidota;c__Bacteroidia;o__Bacteroidales;f__Muribaculaceae;g__W0P31-042;s__W0P31-042 sp004557195	JAQXKD000000000	233	2300787	93.02	0.38
SUG1751	d__Bacteria;p__Bacteroidota;c__Bacteroidia;o__Bacteroidales;f__Muribaculaceae;g__W0P31-042;s__W0P31-042 sp004557195	JAQYCW000000000	291	2306032	94.47	1.51
SUG1340	d__Bacteria;p__Bacteroidota;c__Bacteroidia;o__Bacteroidales;f__Muribaculaceae;g__W0P31-042;s__W0P31-042 sp004557195	JAQXMZ000000000	232	2444546	92.2	0.53
SUG1469	d__Bacteria;p__Bacteroidota;c__Bacteroidia;o__Bacteroidales;f__Muribaculaceae;g__W0P31-042;s__W0P31-042 sp004557195	JAQXRY000000000	156	2524183	96.63	0.5
SUG2099	d__Bacteria;p__Bacteroidota;c__Bacteroidia;o__Bacteroidales;f__P3;g__Onthomorpha;s__Onthomorpha sp004551865	JAQYQH000000000	97	1921178	97.85	0.54
SUG1591	d__Bacteria;p__Bacteroidota;c__Bacteroidia;o__Bacteroidales;f__P3;g__Onthomorpha;s__Onthomorpha sp004551865	JAQXWR000000000	49	1931299	95.7	0
SUG2119	d__Bacteria;p__Bacteroidota;c__Bacteroidia;o__Bacteroidales;f__P3;g__Onthomorpha;s__Onthomorpha sp004551865	JAQYRB000000000	117	1939957	98.39	0
SUG1248	d__Bacteria;p__Bacteroidota;c__Bacteroidia;o__Bacteroidales;f__P3;g__Onthomorpha;s__Onthomorpha sp004551865	JAQXJJ000000000	27	1940109	91.4	0.54
SUG2148	d__Bacteria;p__Bacteroidota;c__Bacteroidia;o__Bacteroidales;f__P3;g__Onthomorpha;s__Onthomorpha sp004551865	JAQYSE000000000	80	1968895	96.77	0
SUG1331	d__Bacteria;p__Bacteroidota;c__Bacteroidia;o__Bacteroidales;f__P3;g__Onthomorpha;s__Onthomorpha sp004551865	JAQXMQ000000000	31	1972255	96.77	0
SUG2088	d__Bacteria;p__Bacteroidota;c__Bacteroidia;o__Bacteroidales;f__P3;g__Onthomorpha;s__Onthomorpha sp004551865	JAQYPW000000000	42	2001727	97.85	0
SUG1337	d__Bacteria;p__Bacteroidota;c__Bacteroidia;o__Bacteroidales;f__P3;g__Onthomorpha;s__Onthomorpha sp004551865	JAQXMW000000000	37	2060678	97.31	0
SUG1329	d__Bacteria;p__Bacteroidota;c__Bacteroidia;o__Bacteroidales;f__Paludibacteraceae;g__Aphodosoma;s__Aphodosoma sp900769035	JAQXMO000000000	50	2238308	99.12	1.08
SUG1521	d__Bacteria;p__Bacteroidota;c__Bacteroidia;o__Bacteroidales;f__Paludibacteraceae;g__RF16;s__RF16 sp016302585	JAQXTZ000000000	41	1845990	91.67	0
SUG1349	d__Bacteria;p__Bacteroidota;c__Bacteroidia;o__Bacteroidales;f__Paludibacteraceae;g__RF16;s__RF16 sp016302585	JAQXNI000000000	48	1901126	91.67	0.65
SUG1346	d__Bacteria;p__Bacteroidota;c__Bacteroidia;o__Bacteroidales;f__Paludibacteraceae;g__UBA1723;s__UBA1723 sp002371265	JAQXNF000000000	67	3654978	99.46	0
SUG1711	d__Bacteria;p__Bacteroidota;c__Bacteroidia;o__Bacteroidales;f__Paludibacteraceae;g__UBA1754;s__UBA1754 sp015061145	JAQYBI000000000	146	2147736	96.77	0.02
SUG2120	d__Bacteria;p__Bacteroidota;c__Bacteroidia;o__Bacteroidales;f__Paludibacteraceae;g__W0P28-013;s__W0P28-013 sp004557405	JAQYRC000000000	83	1772789	93.28	0.38
SUG1507	d__Bacteria;p__Bacteroidota;c__Bacteroidia;o__Bacteroidales;f__Paludibacteraceae;g__W0P28-013;s__W0P28-013 sp004557405	JAQXTK000000000	109	1823454	93.82	2.47
SUG1573	d__Bacteria;p__Bacteroidota;c__Bacteroidia;o__Bacteroidales;f__Paludibacteraceae;g__W0P28-013;s__W0P28-013 sp004557405	JAQXVZ000000000	16	1949150	92.74	0
SUG1854	d__Bacteria;p__Bacteroidota;c__Bacteroidia;o__Bacteroidales;f__Porphyromonadaceae;g__Porphyromonas;s__	JAQYMM000000000	198	1974270	93.79	1.44
SUG1850	d__Bacteria;p__Bacteroidota;c__Bacteroidia;o__Bacteroidales;f__Porphyromonadaceae;g__Porphyromonas;s__	JAQYMI000000000	80	2000349	98.82	0.31
SUG2166	d__Bacteria;p__Bacteroidota;c__Bacteroidia;o__Bacteroidales;f__Porphyromonadaceae;g__Porphyromonas_A;s__	JAQYSZ000000000	30	1919238	94.75	0.79
SUG2171	d__Bacteria;p__Bacteroidota;c__Bacteroidia;o__Bacteroidales;f__Porphyromonadaceae;g__Porphyromonas_A;s__	JAQYTE000000000	127	2000264	97.24	0.94
SUG2104	d__Bacteria;p__Bacteroidota;c__Bacteroidia;o__Bacteroidales;f__Porphyromonadaceae;g__Porphyromonas_A;s__Porphyromonas_A somerae	JAQYQM000000000	49	1955995	92.35	0.51
SUG2109	d__Bacteria;p__Bacteroidota;c__Bacteroidia;o__Bacteroidales;f__Porphyromonadaceae;g__Porphyromonas_A;s__Porphyromonas_A sp004555765	JAQYQR000000000	26	1989629	97.17	0.1
SUG2022	d__Bacteria;p__Bacteroidota;c__Bacteroidia;o__Bacteroidales;f__Rikenellaceae;g__Alistipes;s__Alistipes senegalensis	JAQYKH000000000	319	3286960	92.76	2
SUG2007	d__Bacteria;p__Bacteroidota;c__Bacteroidia;o__Bacteroidales;f__Tannerellaceae;g__Parabacteroides;s__	JAQYJS000000000	330	2673730	91	1.99
SUG1295	d__Bacteria;p__Bacteroidota;c__Bacteroidia;o__Bacteroidales;f__Tannerellaceae;g__Parabacteroides;s__	JAQXLE000000000	116	3261566	98.1	0.71
SUG1845	d__Bacteria;p__Bacteroidota;c__Bacteroidia;o__Bacteroidales;f__Tannerellaceae;g__Parabacteroides;s__Parabacteroides faecavium	JAQYMD000000000	373	3198986	93.4	0.4
SUG2107	d__Bacteria;p__Bacteroidota;c__Bacteroidia;o__Bacteroidales;f__Tannerellaceae;g__Parabacteroides;s__Parabacteroides faecavium	JAQYQP000000000	395	3495812	95.96	2.82
SUG1518	d__Bacteria;p__Bacteroidota;c__Bacteroidia;o__Bacteroidales;f__Tannerellaceae;g__Parabacteroides;s__Parabacteroides sp004562445	JAQXTW000000000	317	2638894	96.36	1.67
SUG1512	d__Bacteria;p__Bacteroidota;c__Bacteroidia;o__Bacteroidales;f__Tannerellaceae;g__Parabacteroides;s__Parabacteroides sp004562445	JAQXTQ000000000	239	2866495	95.38	1.35
SUG1289	d__Bacteria;p__Bacteroidota;c__Bacteroidia;o__Bacteroidales;f__Tannerellaceae;g__Parabacteroides;s__Parabacteroides sp004562445	JAQXKY000000000	255	2867724	96.15	0.53
SUG1483	d__Bacteria;p__Bacteroidota;c__Bacteroidia;o__Bacteroidales;f__Tannerellaceae;g__Parabacteroides;s__Parabacteroides sp004562445	JAQXSM000000000	238	2928252	96.73	2.51
SUG1886	d__Bacteria;p__Bacteroidota;c__Bacteroidia;o__Bacteroidales;f__Tannerellaceae;g__Parabacteroides;s__Parabacteroides sp004562445	JAQYNS000000000	272	3146617	97.31	2.05
SUG1921	d__Bacteria;p__Bacteroidota;c__Bacteroidia;o__Bacteroidales;f__Tannerellaceae;g__Parabacteroides;s__Parabacteroides sp004562445	JAQYPB000000000	154	3273365	96.83	0.02
SUG1496	d__Bacteria;p__Bacteroidota;c__Bacteroidia;o__Bacteroidales;f__UBA3663;g__UBA3663;s__UBA3663 sp004557315	JAQXSZ000000000	230	2460159	91.51	2.77
SUG1342	d__Bacteria;p__Bacteroidota;c__Bacteroidia;o__Bacteroidales;f__UBA3824;g__UBA3824;s__UBA3824 sp017394445	JAQXNB000000000	64	4219287	98.57	1.43
SUG1283	d__Bacteria;p__Bacteroidota;c__Bacteroidia;o__Bacteroidales;f__UBA932;g__Coprenecus;s__	JAQXKS000000000	77	1757320	91.9	0.87
SUG1424	d__Bacteria;p__Bacteroidota;c__Bacteroidia;o__Bacteroidales;f__UBA932;g__Cryptobacteroides;s__	JAQXQF000000000	96	1862576	91.9	0.5
SUG2052	d__Bacteria;p__Bacteroidota;c__Bacteroidia;o__Bacteroidales;f__UBA932;g__Cryptobacteroides;s__	JAQYLL000000000	77	1925425	90.95	1.44
SUG1259	d__Bacteria;p__Bacteroidota;c__Bacteroidia;o__Bacteroidales;f__UBA932;g__Cryptobacteroides;s__	JAQXJU000000000	116	2043542	90.48	0
SUG1388	d__Bacteria;p__Bacteroidota;c__Bacteroidia;o__Bacteroidales;f__UBA932;g__Cryptobacteroides;s__	JAQXOV000000000	230	2111822	90	3.83
SUG1371	d__Bacteria;p__Bacteroidota;c__Bacteroidia;o__Bacteroidales;f__UBA932;g__Cryptobacteroides;s__	JAQXOE000000000	68	2152191	96.43	1.75
SUG1207	d__Bacteria;p__Bacteroidota;c__Bacteroidia;o__Bacteroidales;f__UBA932;g__Cryptobacteroides;s__	JAQXHU000000000	129	2431593	91.9	0
SUG1373	d__Bacteria;p__Bacteroidota;c__Bacteroidia;o__Bacteroidales;f__UBA932;g__Cryptobacteroides;s__	JAQXOG000000000	108	2529687	93.33	3.81
SUG2176	d__Bacteria;p__Bacteroidota;c__Bacteroidia;o__Bacteroidales;f__UBA932;g__Cryptobacteroides;s__	JAQYTJ000000000	58	2743398	96.9	0.48
SUG2141	d__Bacteria;p__Bacteroidota;c__Bacteroidia;o__Bacteroidales;f__UBA932;g__Cryptobacteroides;s__Cryptobacteroides sp000432655	JAQYRX000000000	48	1696695	94.9	0
SUG1888	d__Bacteria;p__Bacteroidota;c__Bacteroidia;o__Bacteroidales;f__UBA932;g__Cryptobacteroides;s__Cryptobacteroides sp000433355	JAQYNU000000000	99	3048631	94.13	1.84
SUG1583	d__Bacteria;p__Bacteroidota;c__Bacteroidia;o__Bacteroidales;f__UBA932;g__Cryptobacteroides;s__Cryptobacteroides sp000434935	JAQXWJ000000000	60	2302475	93.28	0
SUG2002	d__Bacteria;p__Bacteroidota;c__Bacteroidia;o__Bacteroidales;f__UBA932;g__Cryptobacteroides;s__Cryptobacteroides sp004552115	JAQYJN000000000	167	2220271	91.43	2.22
SUG1959	d__Bacteria;p__Bacteroidota;c__Bacteroidia;o__Bacteroidales;f__UBA932;g__Cryptobacteroides;s__Cryptobacteroides sp004552115	JAQYHW000000000	274	2349140	91.19	1.71
SUG1978	d__Bacteria;p__Bacteroidota;c__Bacteroidia;o__Bacteroidales;f__UBA932;g__Cryptobacteroides;s__Cryptobacteroides sp004552115	JAQYIP000000000	44	2574156	92.78	1.19
SUG1375	d__Bacteria;p__Bacteroidota;c__Bacteroidia;o__Bacteroidales;f__UBA932;g__Cryptobacteroides;s__Cryptobacteroides sp004552965	JAQXOI000000000	122	2015005	93.33	0.12
SUG2069	d__Bacteria;p__Bacteroidota;c__Bacteroidia;o__Bacteroidales;f__UBA932;g__Cryptobacteroides;s__Cryptobacteroides sp004552965	JAQYPD000000000	135	2110362	91.27	1.29
SUG1838	d__Bacteria;p__Bacteroidota;c__Bacteroidia;o__Bacteroidales;f__UBA932;g__Cryptobacteroides;s__Cryptobacteroides sp004552965	JAQYGG000000000	92	2201125	93.89	0.16
SUG1482	d__Bacteria;p__Bacteroidota;c__Bacteroidia;o__Bacteroidales;f__UBA932;g__Cryptobacteroides;s__Cryptobacteroides sp004552965	JAQXSL000000000	72	2236191	94.37	0.95
SUG1971	d__Bacteria;p__Bacteroidota;c__Bacteroidia;o__Bacteroidales;f__UBA932;g__Cryptobacteroides;s__Cryptobacteroides sp004552965	JAQYII000000000	79	2236714	95.32	0.73
SUG2124	d__Bacteria;p__Bacteroidota;c__Bacteroidia;o__Bacteroidales;f__UBA932;g__Cryptobacteroides;s__Cryptobacteroides sp004554455	JAQYRG000000000	217	1983791	91.43	1.98
SUG1275	d__Bacteria;p__Bacteroidota;c__Bacteroidia;o__Bacteroidales;f__UBA932;g__Cryptobacteroides;s__Cryptobacteroides sp004554455	JAQXKK000000000	133	2044687	92.62	1.68
SUG1637	d__Bacteria;p__Bacteroidota;c__Bacteroidia;o__Bacteroidales;f__UBA932;g__Cryptobacteroides;s__Cryptobacteroides sp004554455	JAQXYM000000000	122	2117347	91.46	1.06
SUG1485	d__Bacteria;p__Bacteroidota;c__Bacteroidia;o__Bacteroidales;f__UBA932;g__Cryptobacteroides;s__Cryptobacteroides sp004554455	JAQXSO000000000	102	2127989	90.71	2.22
SUG2038	d__Bacteria;p__Bacteroidota;c__Bacteroidia;o__Bacteroidales;f__UBA932;g__Cryptobacteroides;s__Cryptobacteroides sp004555145	JAQYKX000000000	141	1990374	92.86	3.9
SUG1520	d__Bacteria;p__Bacteroidota;c__Bacteroidia;o__Bacteroidales;f__UBA932;g__Cryptobacteroides;s__Cryptobacteroides sp004556005	JAQXTY000000000	61	2184360	95.32	0.52
SUG1155	d__Bacteria;p__Bacteroidota;c__Bacteroidia;o__Bacteroidales;f__UBA932;g__Cryptobacteroides;s__Cryptobacteroides sp016293535	JAQXFS000000000	126	2130610	93.57	1.11
SUG1508	d__Bacteria;p__Bacteroidota;c__Bacteroidia;o__Bacteroidales;f__UBA932;g__Cryptobacteroides;s__Cryptobacteroides sp016295245	JAQXTM000000000	37	2054044	92.62	0
SUG1306	d__Bacteria;p__Bacteroidota;c__Bacteroidia;o__Bacteroidales;f__UBA932;g__Cryptobacteroides;s__Cryptobacteroides sp016295455	JAQXLP000000000	131	1855120	90.87	0.74
SUG2012	d__Bacteria;p__Bacteroidota;c__Bacteroidia;o__Bacteroidales;f__UBA932;g__Cryptobacteroides;s__Cryptobacteroides sp900316045	JAQYJX000000000	71	2609085	95.95	0.95
SUG1970	d__Bacteria;p__Bacteroidota;c__Bacteroidia;o__Bacteroidales;f__UBA932;g__Cryptobacteroides;s__Cryptobacteroides sp900545245	JAQYIH000000000	67	2520766	91.75	0.71
SUG2079	d__Bacteria;p__Bacteroidota;c__Bacteroidia;o__Bacteroidales;f__UBA932;g__Cryptobacteroides;s__Cryptobacteroides sp900546445	JAQYPN000000000	68	1544369	91.75	0
SUG1261	d__Bacteria;p__Bacteroidota;c__Bacteroidia;o__Bacteroidales;f__UBA932;g__Cryptobacteroides;s__Cryptobacteroides sp900546925	JAQXJW000000000	58	2087002	94.76	0.5
SUG2108	d__Bacteria;p__Bacteroidota;c__Bacteroidia;o__Bacteroidales;f__UBA932;g__Cryptobacteroides;s__Cryptobacteroides sp900769905	JAQYQQ000000000	141	1833776	91.38	3.29
SUG2001	d__Bacteria;p__Bacteroidota;c__Bacteroidia;o__Bacteroidales;f__UBA932;g__Egerieousia;s__Egerieousia sp004561775	JAQYJM000000000	133	1677445	94.52	1.43
SUG1840	d__Bacteria;p__Bacteroidota;c__Bacteroidia;o__Bacteroidales;f__UBA932;g__Egerieousia;s__Egerieousia sp004561775	JAQYGI000000000	46	1770789	94.52	0
SUG1334	d__Bacteria;p__Bacteroidota;c__Bacteroidia;o__Bacteroidales;f__UBA932;g__Egerieousia;s__Egerieousia sp004561775	JAQXMT000000000	89	1772049	93.1	0.48
SUG1887	d__Bacteria;p__Bacteroidota;c__Bacteroidia;o__Bacteroidales;f__W3P20-009;g__W3P20-009;s__	JAQYNT000000000	493	2486851	91.34	2.65
SUG1427	d__Bacteria;p__Bacteroidota;c__Bacteroidia;o__Bacteroidales;f__W3P20-009;g__W3P20-009;s__W3P20-009 sp900766825	JAQXQI000000000	136	3047774	97.31	1.08
SUG1239	d__Bacteria;p__Bacteroidota;c__Bacteroidia;o__Bacteroidales;f__WCHB1-69;g__F23-D06;s__F23-D06 sp017438945	JAQXJA000000000	35	3079463	96.94	1.61
SUG1605	d__Bacteria;p__Bacteroidota;c__Bacteroidia;o__Bacteroidales;f__WCHB1-69;g__UBA1756;s__UBA1756 sp017506175	JAQXXF000000000	36	2803729	94.25	1.08
SUG1746	d__Bacteria;p__Bdellovibriota_C;c__UBA2361;o__UBA2361;f__;g__;s__	JAQYCR000000000	110	2229585	90.48	1.26
SUG1896	d__Bacteria;p__Campylobacterota;c__Campylobacteria;o__Campylobacterales;f__Campylobacteraceae;g__Campylobacter;s__	JAQYOC000000000	238	1445368	91.74	1.11
SUG1796	d__Bacteria;p__Campylobacterota;c__Campylobacteria;o__Campylobacterales;f__Campylobacteraceae;g__Campylobacter;s__	JAQYEP000000000	288	1480781	91.01	2.89
SUG1881	d__Bacteria;p__Campylobacterota;c__Campylobacteria;o__Campylobacterales;f__Campylobacteraceae;g__Campylobacter;s__	JAQYNN000000000	123	1550835	98.12	1.29
SUG1859	d__Bacteria;p__Campylobacterota;c__Campylobacteria;o__Campylobacterales;f__Campylobacteraceae;g__Campylobacter;s__	JAQYMR000000000	319	1559449	90.73	4.13
SUG2082	d__Bacteria;p__Campylobacterota;c__Campylobacteria;o__Campylobacterales;f__Campylobacteraceae;g__Campylobacter;s__	JAQYPQ000000000	231	1701262	96.42	1.18
SUG2005	d__Bacteria;p__Campylobacterota;c__Campylobacteria;o__Campylobacterales;f__Campylobacteraceae;g__Campylobacter;s__	JAQYJQ000000000	46	1735840	98.76	0.37
SUG1253	d__Bacteria;p__Campylobacterota;c__Campylobacteria;o__Campylobacterales;f__Campylobacteraceae;g__Campylobacter;s__	JAQXJO000000000	98	1753316	97.28	0
SUG2130	d__Bacteria;p__Campylobacterota;c__Campylobacteria;o__Campylobacterales;f__Campylobacteraceae;g__Campylobacter;s__Campylobacter lanienae	JAQYRM000000000	106	1437343	99.88	0.8
SUG1442	d__Bacteria;p__Campylobacterota;c__Campylobacteria;o__Campylobacterales;f__Campylobacteraceae;g__Campylobacter;s__Campylobacter lanienae	JAQXQX000000000	166	1569425	96.39	0.46
SUG2162	d__Bacteria;p__Campylobacterota;c__Campylobacteria;o__Campylobacterales;f__Campylobacteraceae;g__Campylobacter_B;s__Campylobacter_B hominis	JAQYSV000000000	59	1706308	99.88	0.74
SUG2163	d__Bacteria;p__Campylobacterota;c__Campylobacteria;o__Campylobacterales;f__Campylobacteraceae;g__Campylobacter_D;s__Campylobacter_D coli	JAQYSW000000000	13	1679930	99.4	0.11	ST900
SUG1811	d__Bacteria;p__Campylobacterota;c__Campylobacteria;o__Campylobacterales;f__Helicobacteraceae;g__Helicobacter_A;s__Helicobacter_A bilis_B	JAQYFE000000000	147	2243452	97.06	0.82
SUG1309	d__Bacteria;p__Campylobacterota;c__Campylobacteria;o__Campylobacterales;f__Helicobacteraceae;g__Helicobacter_D;s__Helicobacter_D sp900770765	JAQXLT000000000	51	1736284	99.22	0.07
SUG1784	d__Bacteria;p__Campylobacterota;c__Campylobacteria;o__Campylobacterales;f__Helicobacteraceae;g__Helicobacter_F;s__Helicobacter_F sp002287135	JAQYED000000000	47	1513200	98.24	0.12
SUG2101	d__Bacteria;p__Campylobacterota;c__Campylobacteria;o__Campylobacterales;f__Helicobacteraceae;g__Helicobacter_F;s__Helicobacter_F sp003288805	JAQYQJ000000000	114	1488350	97.84	0.88
SUG1175	d__Bacteria;p__Chlamydiota;c__Chlamydiia;o__Chlamydiales;f__Chlamydiaceae;g__Chlamydia;s__Chlamydia suis	JAQXGM000000000	11	1069062	98.78	0.27
SUG1760	d__Bacteria;p__Chlamydiota;c__Chlamydiia;o__Chlamydiales;f__Chlamydiaceae;g__Chlamydia;s__Chlamydia suis	JAQYDF000000000	7	1078043	98.71	0
SUG1241	d__Bacteria;p__Desulfobacterota;c__Desulfovibrionia;o__Desulfovibrionales;f__Desulfovibrionaceae;g__;s__	JAQXJC000000000	52	1882942	97.04	0.72
SUG2151	d__Bacteria;p__Desulfobacterota;c__Desulfovibrionia;o__Desulfovibrionales;f__Desulfovibrionaceae;g__Desulfovibrio;s__Desulfovibrio sp900319575	JAQYSK000000000	185	2401774	93.67	4.04
SUG1211	d__Bacteria;p__Desulfobacterota;c__Desulfovibrionia;o__Desulfovibrionales;f__Desulfovibrionaceae;g__Desulfovibrio;s__Desulfovibrio sp900556755	JAQXHY000000000	157	2398355	96.45	0.64
SUG1291	d__Bacteria;p__Desulfobacterota;c__Desulfovibrionia;o__Desulfovibrionales;f__Desulfovibrionaceae;g__Lawsonia;s__	JAQXLA000000000	26	1485434	96.15	0.1
SUG1247	d__Bacteria;p__Elusimicrobiota;c__Elusimicrobia;o__Elusimicrobiales;f__Elusimicrobiaceae;g__UBA1174;s__	JAQXJI000000000	42	1661351	96.63	1.12
SUG2138	d__Bacteria;p__Elusimicrobiota;c__Elusimicrobia;o__Elusimicrobiales;f__Elusimicrobiaceae;g__UBA1436;s__	JAQYRU000000000	90	1336553	94.52	0
SUG2094	d__Bacteria;p__Elusimicrobiota;c__Elusimicrobia;o__Elusimicrobiales;f__Elusimicrobiaceae;g__UBA1436;s__	JAQYQC000000000	16	1524372	91.76	0
SUG1257	d__Bacteria;p__Elusimicrobiota;c__Elusimicrobia;o__Elusimicrobiales;f__Elusimicrobiaceae;g__UBA1436;s__	JAQXJS000000000	148	1638830	91.58	4.49
SUG2132	d__Bacteria;p__Elusimicrobiota;c__Elusimicrobia;o__Elusimicrobiales;f__Elusimicrobiaceae;g__UBA1436;s__UBA1436 sp900540405	JAQYRO000000000	49	1560033	96.56	0
SUG2140	d__Bacteria;p__Fibrobacterota;c__Fibrobacteria;o__Fibrobacterales;f__Fibrobacteraceae;g__Fibrobacter;s__Fibrobacter sp900142475	JAQYRW000000000	158	3072842	98.9	0
SUG1379	d__Bacteria;p__Fibrobacterota;c__Fibrobacteria;o__Fibrobacterales;f__Fibrobacteraceae;g__Fibrobacter;s__Fibrobacter sp900142475	JAQXOM000000000	88	3661695	96.7	1.65
SUG1810	d__Bacteria;p__Fibrobacterota;c__Fibrobacteria;o__Fibrobacterales;f__Fibrobacteraceae;g__Hallerella;s__Hallerella intestinalis	JAQYFD000000000	196	2871641	94.62	2.3
SUG1288	d__Bacteria;p__Fibrobacterota;c__Fibrobacteria;o__Fibrobacterales;f__Fibrobacteraceae;g__Hallerella;s__Hallerella succinigenes	JAQXKX000000000	62	2379750	97.8	0
SUG1754	d__Bacteria;p__Fusobacteriota;c__Fusobacteriia;o__Fusobacteriales;f__Fusobacteriaceae;g__Fusobacterium;s__	JAQYCZ000000000	100	1611508	100	0
SUG2160	d__Bacteria;p__Fusobacteriota;c__Fusobacteriia;o__Fusobacteriales;f__Fusobacteriaceae;g__Fusobacterium;s__	JAQYST000000000	30	2035525	100	0.37
SUG1829	d__Bacteria;p__Fusobacteriota;c__Fusobacteriia;o__Fusobacteriales;f__Fusobacteriaceae;g__Fusobacterium_A;s__Fusobacterium_A mortiferum	JAQYFW000000000	64	2517850	98.88	1.12
SUG1801	d__Bacteria;p__Pseudomonadota;c__Alphaproteobacteria;o__RF32;f__CAG-239;g__CAZU01;s__	JAQYEU000000000	85	1379544	95.34	0.1
SUG2153	d__Bacteria;p__Pseudomonadota;c__Gammaproteobacteria;o__Burkholderiales;f__Burkholderiaceae;g__Duodenibacillus;s__Duodenibacillus sp900544335	JAQYSM000000000	178	1532368	91.64	4.79
SUG1747	d__Bacteria;p__Pseudomonadota;c__Gammaproteobacteria;o__Burkholderiales;f__Burkholderiaceae;g__Mesosutterella;s__Mesosutterella sp902797695	JAQYCS000000000	178	2361361	95.62	1.25
SUG2065	d__Bacteria;p__Pseudomonadota;c__Gammaproteobacteria;o__Enterobacterales;f__Enterobacteriaceae;g__Escherichia;s__Escherichia coli	JAQYLY000000000	476	4252601	94.65	0.87
SUG2026	d__Bacteria;p__Pseudomonadota;c__Gammaproteobacteria;o__Enterobacterales;f__Enterobacteriaceae;g__Escherichia;s__Escherichia coli	JAQYKL000000000	304	4441579	98.66	0.84	H12
SUG1281	d__Bacteria;p__Pseudomonadota;c__Gammaproteobacteria;o__Enterobacterales;f__Enterobacteriaceae;g__Escherichia;s__Escherichia coli	JAQXKQ000000000	123	4766605	98.67	0.3	H45:O15
SUG1842	d__Bacteria;p__Pseudomonadota;c__Gammaproteobacteria;o__Enterobacterales;f__Enterobacteriaceae;g__Escherichia;s__Escherichia coli	JAQYGK000000000	50	4793144	99.32	0.08	H10:O98
SUG1863	d__Bacteria;p__Pseudomonadota;c__Gammaproteobacteria;o__Enterobacterales;f__Pasteurellaceae;g__Actibacillus_A;s__Actibacillus_A mir	JAQYMV000000000	120	2284194	98.21	2.48
SUG2113	d__Bacteria;p__Pseudomonadota;c__Gammaproteobacteria;o__Enterobacterales;f__Pasteurellaceae;g__Basfia_A;s__Basfia_A porcinus	JAQYQV000000000	125	2231544	98.59	0.56
SUG2169	d__Bacteria;p__Pseudomonadota;c__Gammaproteobacteria;o__Enterobacterales;f__Pasteurellaceae;g__Basfia_A;s__Basfia_A rossii	JAQYTC000000000	237	1869090	94.54	1.98
SUG2100	d__Bacteria;p__Pseudomonadota;c__Gammaproteobacteria;o__Enterobacterales;f__Pasteurellaceae;g__Basfia_A;s__Basfia_A rossii	JAQYQI000000000	19	2049565	99.44	0
SUG1245	d__Bacteria;p__Pseudomonadota;c__Gammaproteobacteria;o__Enterobacterales;f__Succinivibrionaceae;g__HGM20899;s__HGM20899 sp900767005	JAQXJG000000000	220	2300415	96.82	0.97
SUG1171	d__Bacteria;p__Pseudomonadota;c__Gammaproteobacteria;o__Enterobacterales;f__Succinivibrionaceae;g__Succinivibrio;s__Succinivibrio hippei_A	JAQXGI000000000	252	2173671	92.75	0.78
SUG1234	d__Bacteria;p__Pseudomonadota;c__Gammaproteobacteria;o__Enterobacterales;f__Succinivibrionaceae;g__Succinivibrio;s__Succinivibrio hippei_B	JAQXIV000000000	131	1924471	92.75	0.44
SUG1519	d__Bacteria;p__Pseudomonadota;c__Gammaproteobacteria;o__Enterobacterales;f__Succinivibrionaceae;g__Succinivibrio;s__Succinivibrio sp000431835	JAQXTX000000000	114	2303994	93.89	0.29
SUG1719	d__Bacteria;p__Pseudomonadota;c__Gammaproteobacteria;o__Enterobacterales;f__Succinivibrionaceae;g__Succinivibrio;s__Succinivibrio sp000431835	JAQYBQ000000000	142	2329749	96.14	0.88
SUG1816	d__Bacteria;p__Pseudomonadota;c__Gammaproteobacteria;o__Enterobacterales;f__Succinivibrionaceae;g__Succinivibrio;s__Succinivibrio sp003456415	JAQYFJ000000000	377	2199297	91.55	4.9
SUG1298	d__Bacteria;p__Pseudomonadota;c__Gammaproteobacteria;o__Enterobacterales;f__Succinivibrionaceae;g__Succinivibrio;s__Succinivibrio sp003456415	JAQXLH000000000	167	2219319	97.94	0.78
SUG1401	d__Bacteria;p__Pseudomonadota;c__Gammaproteobacteria;o__Enterobacterales;f__Succinivibrionaceae;g__Succinivibrio;s__Succinivibrio sp900316375	JAQXPI000000000	221	2451196	92.61	0.15
SUG2032	d__Bacteria;p__Pseudomonadota;c__Gammaproteobacteria;o__Enterobacterales;f__Succinivibrionaceae;g__Succinivibrio;s__Succinivibrio sp902776275	JAQYKR000000000	185	2506542	96.47	0.2
SUG1623	d__Bacteria;p__Pseudomonadota;c__Gammaproteobacteria;o__Enterobacterales;f__Succinivibrionaceae;g__UBA2810;s__UBA2810 sp900317945	JAQXXX000000000	141	2936467	93.34	1.34
SUG1321	d__Bacteria;p__Spirochaetota;c__Spirochaetia;o__Sphaerochaetales;f__Sphaerochaetaceae;g__Bullifex;s__	JAQXMF000000000	278	2063327	90.14	2.84
SUG2121	d__Bacteria;p__Spirochaetota;c__Spirochaetia;o__Sphaerochaetales;f__Sphaerochaetaceae;g__Bullifex;s__	JAQYRD000000000	274	2093045	95.35	4.99
SUG2036	d__Bacteria;p__Spirochaetota;c__Spirochaetia;o__Sphaerochaetales;f__Sphaerochaetaceae;g__Bullifex;s__	JAQYKV000000000	205	2146307	96.59	2.04
SUG1819	d__Bacteria;p__Spirochaetota;c__Spirochaetia;o__Sphaerochaetales;f__Sphaerochaetaceae;g__Bullifex;s__	JAQYFM000000000	286	2150876	91.51	1.7
SUG2091	d__Bacteria;p__Spirochaetota;c__Spirochaetia;o__Sphaerochaetales;f__Sphaerochaetaceae;g__Bullifex;s__Bullifex porci	JAQYPZ000000000	275	1964380	90.81	2.58
SUG1833	d__Bacteria;p__Spirochaetota;c__Spirochaetia;o__Sphaerochaetales;f__Sphaerochaetaceae;g__Bullifex;s__Bullifex porci	JAQYGB000000000	96	2324639	91.22	1.14
SUG1478	d__Bacteria;p__Spirochaetota;c__Spirochaetia;o__Sphaerochaetales;f__Sphaerochaetaceae;g__Ornithospirochaeta;s__	JAQXSH000000000	200	2527235	91.38	4.7
SUG1958	d__Bacteria;p__Spirochaetota;c__Spirochaetia;o__Sphaerochaetales;f__Sphaerochaetaceae;g__Ornithospirochaeta;s__Ornithospirochaeta sp016302165	JAQYHV000000000	61	2291603	94.32	1.14
SUG1938	d__Bacteria;p__Spirochaetota;c__Spirochaetia;o__Sphaerochaetales;f__Sphaerochaetaceae;g__RUG023;s__	JAQYHB000000000	56	2709593	96.48	1.15
SUG2063	d__Bacteria;p__Spirochaetota;c__Spirochaetia;o__Sphaerochaetales;f__Sphaerochaetaceae;g__UBA9848;s__	JAQYLW000000000	92	1151510	90.91	0.1
SUG2154	d__Bacteria;p__Spirochaetota;c__Spirochaetia;o__Treponematales;f__Treponemataceae;g__RGIG9060;s__	JAQYSN000000000	257	2248691	92.37	1.62
SUG2034	d__Bacteria;p__Spirochaetota;c__Spirochaetia;o__Treponematales;f__Treponemataceae;g__Treponema_D;s__	JAQYKT000000000	95	2380801	98.37	0.7
SUG2059	d__Bacteria;p__Spirochaetota;c__Spirochaetia;o__Treponematales;f__Treponemataceae;g__Treponema_D;s__	JAQYLS000000000	125	2828990	97.2	1.05
SUG2180	d__Bacteria;p__Spirochaetota;c__Spirochaetia;o__Treponematales;f__Treponemataceae;g__Treponema_D;s__	JAQYTN000000000	70	2875696	97.98	0.17
SUG1364	d__Bacteria;p__Spirochaetota;c__Spirochaetia;o__Treponematales;f__Treponemataceae;g__Treponema_D;s__	JAQXNX000000000	33	3048477	99.44	1.4
SUG2078	d__Bacteria;p__Spirochaetota;c__Spirochaetia;o__Treponematales;f__Treponemataceae;g__Treponema_D;s__	JAQYPM000000000	403	3507102	90.91	3.79
SUG1418	d__Bacteria;p__Spirochaetota;c__Spirochaetia;o__Treponematales;f__Treponemataceae;g__Treponema_D;s__Treponema_D berlinense	JAQXPZ000000000	58	2326991	95.89	0
SUG1977	d__Bacteria;p__Spirochaetota;c__Spirochaetia;o__Treponematales;f__Treponemataceae;g__Treponema_D;s__Treponema_D porcinum	JAQYIO000000000	282	1942736	94.41	3.03
SUG1447	d__Bacteria;p__Spirochaetota;c__Spirochaetia;o__Treponematales;f__Treponemataceae;g__Treponema_D;s__Treponema_D porcinum	JAQXRC000000000	64	2075530	97.9	0.7
SUG1825	d__Bacteria;p__Spirochaetota;c__Spirochaetia;o__Treponematales;f__Treponemataceae;g__Treponema_D;s__Treponema_D sp016292805	JAQYFS000000000	99	2329766	94.87	4.2
SUG1446	d__Bacteria;p__Spirochaetota;c__Spirochaetia;o__Treponematales;f__Treponemataceae;g__Treponema_D;s__Treponema_D sp016293005	JAQXRB000000000	129	2079346	95.8	1.4
SUG1852	d__Bacteria;p__Spirochaetota;c__Spirochaetia;o__Treponematales;f__Treponemataceae;g__Treponema_D;s__Treponema_D sp016293005	JAQYMK000000000	170	2219910	96.5	0.7
SUG1571	d__Bacteria;p__Spirochaetota;c__Spirochaetia;o__Treponematales;f__Treponemataceae;g__Treponema_D;s__Treponema_D sp016293005	JAQXVX000000000	266	2450081	93.48	1.83
SUG2117	d__Bacteria;p__Spirochaetota;c__Spirochaetia;o__Treponematales;f__Treponemataceae;g__Treponema_D;s__Treponema_D sp016293915	JAQYQZ000000000	163	2628981	94.17	0.7
SUG2090	d__Bacteria;p__Spirochaetota;c__Spirochaetia;o__Treponematales;f__Treponemataceae;g__Treponema_D;s__Treponema_D sp016294035	JAQYPY000000000	65	2196342	99.3	0
SUG1183	d__Bacteria;p__Spirochaetota;c__Spirochaetia;o__Treponematales;f__Treponemataceae;g__Treponema_D;s__Treponema_D sp016296655	JAQXGU000000000	130	2492644	96.5	0.35
SUG2182	d__Bacteria;p__Spirochaetota;c__Spirochaetia;o__Treponematales;f__Treponemataceae;g__Treponema_D;s__Treponema_D sp016296655	JAQYTP000000000	292	3161763	97.2	3.62
SUG1723	d__Bacteria;p__Spirochaetota;c__Spirochaetia;o__Treponematales;f__Treponemataceae;g__Treponema_D;s__Treponema_D sp018385315	JAQYBU000000000	150	2337267	95.1	4.2
SUG1430	d__Bacteria;p__Spirochaetota;c__Spirochaetia;o__Treponematales;f__Treponemataceae;g__Treponema_D;s__Treponema_D sp018385415	JAQXQL000000000	45	2445719	98.6	1.05
SUG1873	d__Bacteria;p__Spirochaetota;c__Spirochaetia;o__Treponematales;f__Treponemataceae;g__Treponema_D;s__Treponema_D sp900769985	JAQYNF000000000	185	2380684	95.8	0.36
SUG1440	d__Bacteria;p__Spirochaetota;c__Spirochaetia;o__Treponematales;f__Treponemataceae;g__Treponema_D;s__Treponema_D sp900770075	JAQXQV000000000	52	2479475	96.15	0
SUG2057	d__Bacteria;p__Spirochaetota;c__Spirochaetia;o__Treponematales;f__Treponemataceae;g__Treponema_D;s__Treponema_D succinifaciens	JAQYLQ000000000	64	2325685	100	0
SUG2037	d__Bacteria;p__Spirochaetota;c__Spirochaetia;o__Treponematales;f__Treponemataceae;g__Treponema_F;s__Treponema_F excrementipullorum	JAQYKW000000000	50	2385253	95.8	0
SUG1821	d__Bacteria;p__Spirochaetota;c__Spirochaetia;o__Treponematales;f__Treponemataceae;g__Treponema_F;s__Treponema_F sp016294105	JAQYFO000000000	112	2164266	96.5	0
SUG1656	d__Bacteria;p__Spirochaetota;c__Spirochaetia;o__Treponematales;f__Treponemataceae;g__UBA1240;s__UBA1240 sp001603145	JAQXZF000000000	31	3294735	99.65	2.1
SUG1911	d__Bacteria;p__Synergistota;c__Synergistia;o__Synergistales;f__Synergistaceae;g__Cloacibacillus;s__Cloacibacillus porcorum	JAQYOR000000000	125	3281568	100	0.86
SUG1320	d__Bacteria;p__Verrucomicrobiota;c__Kiritimatiellae;o__RFP12;f__UBA1067;g__RUG572;s__RUG572 sp016302985	JAQXME000000000	218	3531168	90.5	0.71
SUG2035	d__Bacteria;p__Verrucomicrobiota;c__Kiritimatiellae;o__RFP12;f__UBA1067;g__UBA1731;s__	JAQYKU000000000	276	2831013	90.47	3.77
SUG1160	d__Bacteria;p__Verrucomicrobiota;c__Lentisphaeria;o__Victivallales;f__UBA1829;g__UBA1732;s__UBA1732 sp017540385	JAQXFX000000000	26	2699602	92.5	1.35
SUG1895	d__Bacteria;p__Verrucomicrobiota;c__Lentisphaeria;o__Victivallales;f__UBA1829;g__UBA1829;s__UBA1829 sp900549045	JAQYOB000000000	312	3178972	90.7	3.1
SUG1489	d__Bacteria;p__Verrucomicrobiota;c__Verrucomicrobiae;o__Verrucomicrobiales;f__Akkermansiaceae;g__Akkermansia;s__Akkermansia muciniphila_D	JAQXSS000000000	133	2458663	92.7	2.04

## Sheet: Table S7
Table S7. Percent relative abundance (± standard error of the mean) of each metagenome-assembled genome (MAG) in the fecal microbiomes of conventionally- and pasture-raised pigs within the nursery, growing-finishing, and sow production phases.
MAGs that were relatively more abundant in pigs from one of the two farms within one of the production phases are indicated in bold (P < 0.05). ND = not detected.
			Nursery		Growing-Finishing		Sows
SUG	GTDB taxonomy	Enrichment	Conventional	Pasture	Conventional	Pasture	Conventional	Pasture
SUG2186	d__Archaea;p__Methabacteriota;c__Methabacteria;o__Methabacteriales;f__Methabacteriaceae;g__Methabrevibacter;s__Methabrevibacter ruminantium_A		ND	0.00863 ± 0.00859	0.00006 ± 0.00006	0.00012 ± 0.00008	ND	0.23112 ± 0.10192
SUG2190	d__Archaea;p__Methabacteriota;c__Methabacteria;o__Methabacteriales;f__Methabacteriaceae;g__Methabrevibacter_A;s__Methabrevibacter_A smithii	↑ Conventional nursery	0.44377 ± 0.10489	0.00008 ± 0.00005	0.02411 ± 0.008	0.00083 ± 0.00044	0.06841 ± 0.02739	0.00481 ± 0.00205
SUG2188	d__Archaea;p__Methabacteriota;c__Methabacteria;o__Methabacteriales;f__Methabacteriaceae;g__Methabrevibacter_A;s__Methabrevibacter_A sp900769095		0.00119 ± 0.00119	0.16742 ± 0.09397	0.02654 ± 0.00426	0.0005 ± 0.00032	0.22236 ± 0.0536	0.33616 ± 0.12716
SUG2185	d__Archaea;p__Methabacteriota;c__Methabacteria;o__Methabacteriales;f__Methabacteriaceae;g__Methabrevibacter_B;s__Methabrevibacter_B boviskoreani		ND	ND	0.00793 ± 0.00341	0.00036 ± 0.00023	0.00037 ± 0.00029	0.0064 ± 0.00386
SUG2187	d__Archaea;p__Methabacteriota;c__Methabacteria;o__Methabacteriales;f__Methabacteriaceae;g__Methabrevibacter_B;s__Methabrevibacter_B wolinii		0.00025 ± 0.00025	0.00441 ± 0.001	0.00008 ± 0.00008	0.04633 ± 0.02567	0.00117 ± 0.00043	0.10922 ± 0.05477
SUG2189	d__Archaea;p__Methabacteriota;c__Methabacteria;o__Methabacteriales;f__Methabacteriaceae;g__Methasphaera;s__		0.0448 ± 0.0382	0.11034 ± 0.05879	0.0619 ± 0.00943	0.06579 ± 0.03927	0.02628 ± 0.01268	0.06251 ± 0.02575
SUG2184	d__Archaea;p__Methabacteriota;c__Methabacteria;o__Methabacteriales;f__Methabacteriaceae;g__Methasphaera;s__Methasphaera sp900322125		0.0145 ± 0.01349	0.02407 ± 0.01622	0.00652 ± 0.00375	0.03255 ± 0.01906	0.00007 ± 0.00007	0.00427 ± 0.002
SUG2192	d__Archaea;p__Thermoplasmatota;c__Thermoplasmata;o__Methamassiliicoccales;f__Methamethylophilaceae;g__Methamethylophilus;s__Methamethylophilus alvus	↑ Conventional nursery	0.36674 ± 0.11361	0.00005 ± 0.00005	0.08198 ± 0.0115	0.00015 ± 0.00015	0.04136 ± 0.01158	0.00305 ± 0.00134
SUG2193	d__Archaea;p__Thermoplasmatota;c__Thermoplasmata;o__Methamassiliicoccales;f__Methamethylophilaceae;g__MX-02;s__MX-02 sp006954405		0.2041 ± 0.06839	ND	0.00669 ± 0.00242	ND	0.07678 ± 0.03896	0.00112 ± 0.001
SUG2191	d__Archaea;p__Thermoplasmatota;c__Thermoplasmata;o__Methamassiliicoccales;f__Methamethylophilaceae;g__SIG5;s__SIG5 sp016297775		0.00244 ± 0.00076	ND	0.00309 ± 0.00184	ND	0.04363 ± 0.01766	0.01159 ± 0.0074
SUG1596	d__Bacteria;p__Actibacteriota;c__Coriobacteriia;o__Coriobacteriales;f__Atopobiaceae;g__Parafannyhessea;s__Parafannyhessea umbonata		0.0011 ± 0.00039	0.13824 ± 0.05985	0.02463 ± 0.00615	0.06302 ± 0.01927	0.00074 ± 0.00037	0.06732 ± 0.05104
SUG1614	d__Bacteria;p__Actibacteriota;c__Coriobacteriia;o__Coriobacteriales;f__Atopobiaceae;g__Parafannyhessea;s__Parafannyhessea umbonata		0.00116 ± 0.00051	0.12732 ± 0.05778	0.02513 ± 0.00607	0.0573 ± 0.01781	0.00097 ± 0.00039	0.0556 ± 0.04163
SUG1705	d__Bacteria;p__Actibacteriota;c__Coriobacteriia;o__Coriobacteriales;f__Atopobiaceae;g__Parafannyhessea;s__Parafannyhessea umbonata		0.00035 ± 0.00028	0.13998 ± 0.06206	0.0255 ± 0.00651	0.07085 ± 0.02535	0.00023 ± 0.00023	0.07835 ± 0.06057
SUG1937	d__Bacteria;p__Actibacteriota;c__Coriobacteriia;o__Coriobacteriales;f__Atopobiaceae;g__Parafannyhessea;s__Parafannyhessea umbonata		0.00196 ± 0.00068	0.10737 ± 0.05271	0.11017 ± 0.02598	0.05 ± 0.01416	0.00268 ± 0.00107	0.04183 ± 0.03021
SUG1688	d__Bacteria;p__Actibacteriota;c__Coriobacteriia;o__Coriobacteriales;f__Atopobiaceae;g__Paratractidigestivibacter;s__Paratractidigestivibacter faecalis		0.01686 ± 0.00777	0.09121 ± 0.0327	0.06784 ± 0.00716	0.12289 ± 0.04111	0.01586 ± 0.00602	0.01952 ± 0.01134
SUG1433	d__Bacteria;p__Actibacteriota;c__Coriobacteriia;o__Coriobacteriales;f__Atopobiaceae;g__UBA7741;s__		ND	0.01661 ± 0.01374	0.00018 ± 0.00013	0.03187 ± 0.01653	ND	0.00154 ± 0.00063
SUG1548	d__Bacteria;p__Actibacteriota;c__Coriobacteriia;o__Coriobacteriales;f__Atopobiaceae;g__UBA7741;s__UBA7741 sp900314575		0.00109 ± 0.00018	0.04114 ± 0.01864	0.013 ± 0.00426	0.05931 ± 0.01718	0.00045 ± 0.00019	0.01034 ± 0.00637
SUG1769	d__Bacteria;p__Actibacteriota;c__Coriobacteriia;o__Coriobacteriales;f__Atopobiaceae;g__UBA7741;s__UBA7741 sp900314575		0.0004 ± 0.00014	0.02377 ± 0.00825	0.03134 ± 0.0133	0.05187 ± 0.01554	0.00016 ± 0.00008	0.00704 ± 0.00426
SUG1410	d__Bacteria;p__Actibacteriota;c__Coriobacteriia;o__Coriobacteriales;f__Atopobiaceae;g__UBA7748;s__UBA7748 sp900314535		0.00024 ± 0.00024	0.13432 ± 0.04762	0.00468 ± 0.00407	0.12204 ± 0.03161	ND	0.02508 ± 0.01977
SUG1542	d__Bacteria;p__Actibacteriota;c__Coriobacteriia;o__Coriobacteriales;f__Atopobiaceae;g__UBA7748;s__UBA7748 sp900314535		0.00022 ± 0.00022	0.12296 ± 0.0469	0.00493 ± 0.00385	0.10257 ± 0.0268	ND	0.01605 ± 0.01169
SUG1467	d__Bacteria;p__Actibacteriota;c__Coriobacteriia;o__Coriobacteriales;f__Coriobacteriaceae;g__Collinsella;s__Collinsella sp002391315		0.0171 ± 0.00528	0.03786 ± 0.00714	0.01517 ± 0.0016	0.02566 ± 0.00208	0.01165 ± 0.0032	0.00679 ± 0.00324
SUG1618	d__Bacteria;p__Actibacteriota;c__Coriobacteriia;o__Coriobacteriales;f__Coriobacteriaceae;g__Collinsella;s__Collinsella sp002391315		0.01761 ± 0.00547	0.04632 ± 0.01445	0.01689 ± 0.00186	0.03103 ± 0.0034	0.01333 ± 0.00375	0.00548 ± 0.0021
SUG1628	d__Bacteria;p__Actibacteriota;c__Coriobacteriia;o__Coriobacteriales;f__Coriobacteriaceae;g__Collinsella;s__Collinsella sp002391315		0.01794 ± 0.00561	0.04237 ± 0.00869	0.01526 ± 0.00169	0.02582 ± 0.00199	0.01146 ± 0.003	0.00601 ± 0.00227
SUG1674	d__Bacteria;p__Actibacteriota;c__Coriobacteriia;o__Coriobacteriales;f__Coriobacteriaceae;g__Collinsella;s__Collinsella sp002391315		0.01909 ± 0.00516	0.0353 ± 0.00611	0.01624 ± 0.00178	0.02846 ± 0.00283	0.01207 ± 0.00323	0.00525 ± 0.00201
SUG1697	d__Bacteria;p__Actibacteriota;c__Coriobacteriia;o__Coriobacteriales;f__Coriobacteriaceae;g__Collinsella;s__Collinsella sp002391315		0.01827 ± 0.00578	0.0312 ± 0.00462	0.01731 ± 0.0018	0.03609 ± 0.00504	0.01347 ± 0.00367	0.00465 ± 0.00179
SUG1703	d__Bacteria;p__Actibacteriota;c__Coriobacteriia;o__Coriobacteriales;f__Coriobacteriaceae;g__Collinsella;s__Collinsella sp002391315		0.01724 ± 0.00524	0.03195 ± 0.00503	0.01591 ± 0.0017	0.02905 ± 0.00276	0.0123 ± 0.00333	0.00482 ± 0.00177
SUG1941	d__Bacteria;p__Actibacteriota;c__Coriobacteriia;o__Coriobacteriales;f__Coriobacteriaceae;g__Collinsella;s__Collinsella sp002391315		0.02205 ± 0.00654	0.02334 ± 0.00372	0.02467 ± 0.00307	0.01906 ± 0.00198	0.015 ± 0.00383	0.00332 ± 0.00123
SUG1982	d__Bacteria;p__Actibacteriota;c__Coriobacteriia;o__Coriobacteriales;f__Coriobacteriaceae;g__Collinsella;s__Collinsella sp002391315		0.05118 ± 0.03444	0.02356 ± 0.00383	0.01847 ± 0.00193	0.01831 ± 0.00186	0.01428 ± 0.00351	0.00339 ± 0.00127
SUG1987	d__Bacteria;p__Actibacteriota;c__Coriobacteriia;o__Coriobacteriales;f__Coriobacteriaceae;g__Collinsella;s__Collinsella sp002391315		0.02742 ± 0.01038	0.02436 ± 0.00386	0.02218 ± 0.00236	0.01988 ± 0.00203	0.01594 ± 0.00415	0.0035 ± 0.00131
SUG2042	d__Bacteria;p__Actibacteriota;c__Coriobacteriia;o__Coriobacteriales;f__Coriobacteriaceae;g__Collinsella;s__Collinsella sp002391315		0.03653 ± 0.00799	0.02439 ± 0.00396	0.02118 ± 0.00256	0.01925 ± 0.00178	0.01474 ± 0.00373	0.00352 ± 0.00131
SUG2068	d__Bacteria;p__Actibacteriota;c__Coriobacteriia;o__Coriobacteriales;f__Coriobacteriaceae;g__Collinsella;s__Collinsella sp002391315		0.02217 ± 0.00654	0.02394 ± 0.00378	0.02563 ± 0.00487	0.02021 ± 0.0021	0.01558 ± 0.00428	0.00349 ± 0.00131
SUG1186	d__Bacteria;p__Actibacteriota;c__Coriobacteriia;o__Coriobacteriales;f__Eggerthellaceae;g__;s__		0.00027 ± 0.00027	0.00672 ± 0.00285	0.00018 ± 0.00011	0.00015 ± 0.0001	0.00267 ± 0.00095	0.03157 ± 0.01095
SUG1432	d__Bacteria;p__Actibacteriota;c__Coriobacteriia;o__Coriobacteriales;f__Eggerthellaceae;g__;s__		0.00141 ± 0.0005	0.00694 ± 0.00179	0.00052 ± 0.00017	0.00185 ± 0.00055	0.0023 ± 0.00067	0.01073 ± 0.00172
SUG1502	d__Bacteria;p__Actibacteriota;c__Coriobacteriia;o__Coriobacteriales;f__Eggerthellaceae;g__;s__		0.00071 ± 0.00005	0.01707 ± 0.00587	0.00071 ± 0.00015	0.00541 ± 0.00266	0.00446 ± 0.00161	0.01479 ± 0.00196
SUG1568	d__Bacteria;p__Actibacteriota;c__Coriobacteriia;o__Coriobacteriales;f__Eggerthellaceae;g__;s__		0.00246 ± 0.00045	0.03607 ± 0.01222	0.00515 ± 0.0005	0.01112 ± 0.00276	0.00187 ± 0.00072	0.01635 ± 0.00545
SUG1772	d__Bacteria;p__Actibacteriota;c__Coriobacteriia;o__Coriobacteriales;f__Eggerthellaceae;g__Berryella;s__Berryella intestinalis		ND	0.00039 ± 0.00014	0.00177 ± 0.00155	0.00069 ± 0.00025	0.08416 ± 0.03713	0.00044 ± 0.00014
SUG1367	d__Bacteria;p__Actibacteriota;c__Coriobacteriia;o__Coriobacteriales;f__Eggerthellaceae;g__Ellagibacter;s__Ellagibacter isourolithinifaciens		0.01211 ± 0.00228	0.01031 ± 0.00305	0.01907 ± 0.00232	0.00856 ± 0.00122	0.00713 ± 0.00281	0.00464 ± 0.00201
SUG1869	d__Bacteria;p__Actibacteriota;c__Coriobacteriia;o__Coriobacteriales;f__Eggerthellaceae;g__Ellagibacter;s__Ellagibacter isourolithinifaciens		0.01784 ± 0.00363	0.00521 ± 0.00123	0.02759 ± 0.00321	0.00474 ± 0.00052	0.01075 ± 0.0042	0.00261 ± 0.00093
SUG1530	d__Bacteria;p__Actibacteriota;c__Coriobacteriia;o__Coriobacteriales;f__Eggerthellaceae;g__RUG013;s__RUG013 sp001486445		ND	0.01903 ± 0.01276	0.00014 ± 0.0001	0.01655 ± 0.0061	ND	0.00254 ± 0.00068
SUG1580	d__Bacteria;p__Actibacteriota;c__Coriobacteriia;o__Coriobacteriales;f__Eggerthellaceae;g__W1P20-047;s__W1P20-047 sp004555335		0.0134 ± 0.00276	0.03244 ± 0.01318	0.00289 ± 0.00038	0.00446 ± 0.00154	0.00557 ± 0.00123	0.01686 ± 0.00355
SUG2158	d__Bacteria;p__Actibacteriota;c__Coriobacteriia;o__Coriobacteriales;f__Eggerthellaceae;g__W1P20-047;s__W1P20-047 sp004555335		0.01885 ± 0.0047	0.02218 ± 0.00791	0.00253 ± 0.00047	0.00308 ± 0.0012	0.00696 ± 0.00161	0.0133 ± 0.00293
SUG1387	d__Bacteria;p__Actibacteriota;c__Coriobacteriia;o__Coriobacteriales;f__QAMH01;g__CACZQA01;s__CACZQA01 sp902783175		0.00021 ± 0.00013	0.03396 ± 0.00998	0.01051 ± 0.00176	0.02622 ± 0.0038	0.00004 ± 0.00004	0.00704 ± 0.00289
SUG1939	d__Bacteria;p__Actibacteriota;c__Coriobacteriia;o__Coriobacteriales;f__QAMH01;g__CACZQA01;s__CACZQA01 sp902783175		0.00221 ± 0.00047	0.01713 ± 0.00477	0.03884 ± 0.01041	0.01512 ± 0.00206	0.00184 ± 0.00055	0.00439 ± 0.0015
SUG1511	d__Bacteria;p__Actibacteriota;c__Coriobacteriia;o__Coriobacteriales;f__QAMH01;g__W2P13-069;s__W2P13-069 sp004553405		0.00007 ± 0.00007	0.0197 ± 0.00685	0.00105 ± 0.00085	0.00711 ± 0.00428	0.00783 ± 0.00246	0.03723 ± 0.00557
SUG1525	d__Bacteria;p__Actibacteriota;c__Coriobacteriia;o__Coriobacteriales;f__QAMH01;g__W2P13-069;s__W2P13-069 sp004553405		0.00029 ± 0.00019	0.02102 ± 0.00714	0.00166 ± 0.00088	0.00777 ± 0.00452	0.00875 ± 0.00258	0.03857 ± 0.0056
SUG1985	d__Bacteria;p__Actibacteriota;c__Coriobacteriia;o__Coriobacteriales;f__UMGS124;g__UMGS124;s__UMGS124 sp900555105		0.01492 ± 0.00333	0.03482 ± 0.00586	0.02562 ± 0.00327	0.02846 ± 0.0039	0.01752 ± 0.00459	0.02095 ± 0.00482
SUG1761	d__Bacteria;p__Actinobacteriota;c__Actinomycetia;o__Actinomycetales;f__Actinomycetaceae;g__;s__		ND	ND	ND	ND	0.16484 ± 0.1325	ND
SUG1742	d__Bacteria;p__Actinobacteriota;c__Actinomycetia;o__Actinomycetales;f__Actinomycetaceae;g__Arcanobacterium_A;s__		0.00008 ± 0.00008	0.00006 ± 0.00006	0.01953 ± 0.01137	ND	0.20035 ± 0.10006	ND
SUG2134	d__Bacteria;p__Actinobacteriota;c__Actinomycetia;o__Actinomycetales;f__Actinomycetaceae;g__Arcanobacterium_A;s__		ND	ND	0.07682 ± 0.04167	ND	0.17289 ± 0.0595	0.00003 ± 0.00003
SUG2173	d__Bacteria;p__Actinobacteriota;c__Actinomycetia;o__Actinomycetales;f__Actinomycetaceae;g__Arcanobacterium_A;s__	↑ Conventional Sows	ND	ND	0.10488 ± 0.06606	ND	1.30905 ± 0.66671	ND
SUG2116	d__Bacteria;p__Actinobacteriota;c__Actinomycetia;o__Actinomycetales;f__Actinomycetaceae;g__Mobiluncus;s__Mobiluncus porci	↑ Conventional Sows	ND	ND	0.09721 ± 0.06644	ND	1.05072 ± 0.51269	ND
SUG2105	d__Bacteria;p__Actinobacteriota;c__Actinomycetia;o__Actinomycetales;f__Actinomycetaceae;g__Pauljensenia;s__Pauljensenia hyovaginalis	↑ Conventional Sows	0.00007 ± 0.00007	0.00087 ± 0.00029	0.00521 ± 0.00363	0.00044 ± 0.00021	0.31664 ± 0.15476	0.00089 ± 0.00015
SUG1293	d__Bacteria;p__Actinobacteriota;c__Actinomycetia;o__Actinomycetales;f__Bifidobacteriaceae;g__Bifidobacterium;s__Bifidobacterium boum		0.00009 ± 0.00009	0.10686 ± 0.02176	0.00011 ± 0.00007	0.25307 ± 0.06673	0.00372 ± 0.00279	0.13692 ± 0.05506
SUG1663	d__Bacteria;p__Actinobacteriota;c__Actinomycetia;o__Actinomycetales;f__Bifidobacteriaceae;g__Pseudoscardovia;s__	↑ Pasture GF	ND	0.06435 ± 0.02985	ND	0.52034 ± 0.11427	0.00012 ± 0.00012	0.11338 ± 0.10595
SUG1707	d__Bacteria;p__Actinobacteriota;c__Actinomycetia;o__Actinomycetales;f__Bifidobacteriaceae;g__Pseudoscardovia;s__Pseudoscardovia sp002353815	↑ Pasture GF	ND	0.14098 ± 0.0825	ND	2.2426 ± 0.95814	0.00011 ± 0.00011	0.0377 ± 0.03165
SUG2089	d__Bacteria;p__Actinobacteriota;c__Actinomycetia;o__Mycobacteriales;f__Mycobacteriaceae;g__Corynebacterium;s__		0.0019 ± 0.00086	0.00011 ± 0.00011	0.00895 ± 0.00585	ND	0.07145 ± 0.02865	ND
SUG2093	d__Bacteria;p__Actinobacteriota;c__Actinomycetia;o__Mycobacteriales;f__Mycobacteriaceae;g__Corynebacterium;s__		ND	0.00079 ± 0.00031	0.0006 ± 0.0003	ND	0.1062 ± 0.09554	0.00064 ± 0.00014
SUG1498	d__Bacteria;p__Actinobacteriota;c__Actinomycetia;o__Streptosporangiales;f__Streptosporangiaceae;g__Thermobifida;s__Thermobifida fusca		ND	0.01437 ± 0.00811	ND	0.00686 ± 0.0019	ND	0.0008 ± 0.00019
SUG2092	d__Bacteria;p__Actinobacteriota;c__Coriobacteriia;o__Coriobacteriales;f__Atopobiaceae;g__Tractidigestivibacter;s__Tractidigestivibacter		0.00196 ± 0.00064	0.01629 ± 0.00662	0.04457 ± 0.02884	0.03963 ± 0.01891	0.12522 ± 0.03975	0.01883 ± 0.01241
SUG1227	d__Bacteria;p__Bacteroidota;c__Bacteroidia;o__Bacteroidales;f__;g__;s__		ND	0.00011 ± 0.00008	ND	ND	ND	0.01979 ± 0.00873
SUG1661	d__Bacteria;p__Bacteroidota;c__Bacteroidia;o__Bacteroidales;f__Bacteroidaceae;g__;s__		0.00978 ± 0.0026	0.00752 ± 0.00166	0.00872 ± 0.00096	0.00393 ± 0.00099	0.01284 ± 0.00331	0.0259 ± 0.00373
SUG1270	d__Bacteria;p__Bacteroidota;c__Bacteroidia;o__Bacteroidales;f__Bacteroidaceae;g__Alloprevotella;s__	↑Pasture sows	0.00402 ± 0.00065	0.01981 ± 0.00413	0.00505 ± 0.00054	0.00861 ± 0.00194	0.01595 ± 0.00575	0.05693 ± 0.02966
SUG1646	d__Bacteria;p__Bacteroidota;c__Bacteroidia;o__Bacteroidales;f__Bacteroidaceae;g__Alloprevotella;s__Alloprevotella sp004552155	↑ Conventional GF	0.03084 ± 0.01445	0.40606 ± 0.21748	0.19815 ± 0.03903	0.03591 ± 0.01418	0.10467 ± 0.04357	0.08814 ± 0.04643
SUG1532	d__Bacteria;p__Bacteroidota;c__Bacteroidia;o__Bacteroidales;f__Bacteroidaceae;g__Alloprevotella;s__Alloprevotella sp004552195		0.02156 ± 0.01025	0.39079 ± 0.1353	0.01757 ± 0.00092	0.13033 ± 0.05249	0.01579 ± 0.00653	0.16095 ± 0.1098
SUG1296	d__Bacteria;p__Bacteroidota;c__Bacteroidia;o__Bacteroidales;f__Bacteroidaceae;g__Alloprevotella;s__Alloprevotella sp004552865		0.00073 ± 0.00026	0.07638 ± 0.02256	0.01475 ± 0.00549	0.06774 ± 0.05363	0.01719 ± 0.00559	0.10753 ± 0.07921
SUG1510	d__Bacteria;p__Bacteroidota;c__Bacteroidia;o__Bacteroidales;f__Bacteroidaceae;g__Alloprevotella;s__Alloprevotella sp004552865		0.00066 ± 0.00042	0.07126 ± 0.02152	0.01875 ± 0.00672	0.03906 ± 0.02669	0.02061 ± 0.00667	0.05997 ± 0.04364
SUG1621	d__Bacteria;p__Bacteroidota;c__Bacteroidia;o__Bacteroidales;f__Bacteroidaceae;g__Alloprevotella;s__Alloprevotella sp004552865		0.00323 ± 0.00154	0.07685 ± 0.02353	0.01799 ± 0.00565	0.05794 ± 0.04064	0.01935 ± 0.00568	0.08739 ± 0.0648
SUG1626	d__Bacteria;p__Bacteroidota;c__Bacteroidia;o__Bacteroidales;f__Bacteroidaceae;g__Alloprevotella;s__Alloprevotella sp004552865		0.00073 ± 0.00033	0.10824 ± 0.03994	0.01638 ± 0.00614	0.03804 ± 0.02528	0.01995 ± 0.00648	0.05784 ± 0.04148
SUG1644	d__Bacteria;p__Bacteroidota;c__Bacteroidia;o__Bacteroidales;f__Bacteroidaceae;g__Alloprevotella;s__Alloprevotella sp004552865		0.00077 ± 0.00049	0.11012 ± 0.05586	0.01675 ± 0.00621	0.03852 ± 0.02599	0.0203 ± 0.00643	0.0606 ± 0.04236
SUG1892	d__Bacteria;p__Bacteroidota;c__Bacteroidia;o__Bacteroidales;f__Bacteroidaceae;g__Alloprevotella;s__Alloprevotella sp004552865		0.01531 ± 0.0036	0.04583 ± 0.01145	0.1313 ± 0.05148	0.02642 ± 0.01345	0.08369 ± 0.01147	0.0398 ± 0.02224
SUG2126	d__Bacteria;p__Bacteroidota;c__Bacteroidia;o__Bacteroidales;f__Bacteroidaceae;g__Alloprevotella;s__Alloprevotella sp004552865		0.00077 ± 0.00051	0.03847 ± 0.01051	0.02265 ± 0.0084	0.02079 ± 0.01239	0.05156 ± 0.0241	0.03073 ± 0.02138
SUG1601	d__Bacteria;p__Bacteroidota;c__Bacteroidia;o__Bacteroidales;f__Bacteroidaceae;g__Alloprevotella;s__Alloprevotella sp004555425		0.09507 ± 0.02386	0.20487 ± 0.07421	0.05339 ± 0.02329	0.08165 ± 0.03124	0.0321 ± 0.01026	0.04722 ± 0.02
SUG1841	d__Bacteria;p__Bacteroidota;c__Bacteroidia;o__Bacteroidales;f__Bacteroidaceae;g__Alloprevotella;s__Alloprevotella sp004555425		0.15955 ± 0.06551	0.06487 ± 0.01646	0.05909 ± 0.02178	0.05367 ± 0.01939	0.03504 ± 0.01077	0.02751 ± 0.00706
SUG1348	d__Bacteria;p__Bacteroidota;c__Bacteroidia;o__Bacteroidales;f__Bacteroidaceae;g__Alloprevotella;s__Alloprevotella sp004556745		0.0122 ± 0.00412	0.05149 ± 0.01499	0.05488 ± 0.01026	0.00928 ± 0.00173	0.03406 ± 0.01068	0.07781 ± 0.05187
SUG1606	d__Bacteria;p__Bacteroidota;c__Bacteroidia;o__Bacteroidales;f__Bacteroidaceae;g__Alloprevotella;s__Alloprevotella sp004557185		0.00417 ± 0.00128	0.25075 ± 0.06905	0.00739 ± 0.00155	0.19516 ± 0.07634	0.01957 ± 0.00858	0.14729 ± 0.07372
SUG1855	d__Bacteria;p__Bacteroidota;c__Bacteroidia;o__Bacteroidales;f__Bacteroidaceae;g__Alloprevotella;s__Alloprevotella sp004557185		0.00327 ± 0.00138	0.16605 ± 0.04669	0.00691 ± 0.0016	0.13132 ± 0.05219	0.03303 ± 0.01888	0.10057 ± 0.05012
SUG1445	d__Bacteria;p__Bacteroidota;c__Bacteroidia;o__Bacteroidales;f__Bacteroidaceae;g__Alloprevotella;s__Alloprevotella sp004558535		0.00545 ± 0.00091	0.02814 ± 0.00764	0.00482 ± 0.00046	0.00964 ± 0.00331	0.01484 ± 0.00538	0.05325 ± 0.02363
SUG2102	d__Bacteria;p__Bacteroidota;c__Bacteroidia;o__Bacteroidales;f__Bacteroidaceae;g__Alloprevotella;s__Alloprevotella sp018383375		0.00985 ± 0.00369	0.00573 ± 0.00113	0.00352 ± 0.00076	0.00292 ± 0.00072	0.2825 ± 0.1302	0.09032 ± 0.06703
SUG1997	d__Bacteria;p__Bacteroidota;c__Bacteroidia;o__Bacteroidales;f__Bacteroidaceae;g__Alloprevotella;s__Alloprevotella sp900546605	↑ Conventional GF	0.00369 ± 0.00074	0.00477 ± 0.00084	0.33985 ± 0.09918	0.00412 ± 0.00105	0.00197 ± 0.001	0.00203 ± 0.00059
SUG2152	d__Bacteria;p__Bacteroidota;c__Bacteroidia;o__Bacteroidales;f__Bacteroidaceae;g__Alloprevotella;s__Alloprevotella timonensis		0.00406 ± 0.00042	0.00559 ± 0.0013	0.08665 ± 0.02457	0.00546 ± 0.00135	0.00206 ± 0.00097	0.00212 ± 0.00038
SUG1451	d__Bacteria;p__Bacteroidota;c__Bacteroidia;o__Bacteroidales;f__Bacteroidaceae;g__Phocaeicola;s__		0.00122 ± 0.00018	0.00229 ± 0.00063	0.00058 ± 0.00022	0.00143 ± 0.00031	0.00677 ± 0.00217	0.03234 ± 0.01933
SUG2174	d__Bacteria;p__Bacteroidota;c__Bacteroidia;o__Bacteroidales;f__Bacteroidaceae;g__Phocaeicola;s__	↑ Conventional Sows	0.00139 ± 0.00139	ND	0.04165 ± 0.03217	ND	0.91255 ± 0.62676	0.00376 ± 0.00127
SUG1867	d__Bacteria;p__Bacteroidota;c__Bacteroidia;o__Bacteroidales;f__Bacteroidaceae;g__Phocaeicola;s__Phocaeicola plebeius_A		0.00061 ± 0.00045	0.00133 ± 0.00058	0.00058 ± 0.0003	0.00053 ± 0.00053	0.26788 ± 0.23475	0.00143 ± 0.00039
SUG1861	d__Bacteria;p__Bacteroidota;c__Bacteroidia;o__Bacteroidales;f__Bacteroidaceae;g__Phocaeicola;s__Phocaeicola sp900541515		ND	ND	0.00005 ± 0.00005	ND	0.08412 ± 0.04912	0.00059 ± 0.00016
SUG1871	d__Bacteria;p__Bacteroidota;c__Bacteroidia;o__Bacteroidales;f__Bacteroidaceae;g__Phocaeicola;s__Phocaeicola vulgatus		0.00286 ± 0.00129	ND	0.01128 ± 0.01107	ND	0.18553 ± 0.13316	0.00204 ± 0.00043
SUG1278	d__Bacteria;p__Bacteroidota;c__Bacteroidia;o__Bacteroidales;f__Bacteroidaceae;g__Prevotella;s__		0.01014 ± 0.00273	0.03376 ± 0.00972	0.0221 ± 0.00369	0.0294 ± 0.00924	0.01371 ± 0.00455	0.11502 ± 0.03698
SUG1332	d__Bacteria;p__Bacteroidota;c__Bacteroidia;o__Bacteroidales;f__Bacteroidaceae;g__Prevotella;s__		0.00332 ± 0.00092	0.02316 ± 0.01013	0.00615 ± 0.00089	0.01032 ± 0.00254	0.0074 ± 0.00238	0.11393 ± 0.03644
SUG1339	d__Bacteria;p__Bacteroidota;c__Bacteroidia;o__Bacteroidales;f__Bacteroidaceae;g__Prevotella;s__		0.00416 ± 0.00099	0.0196 ± 0.01029	0.00494 ± 0.00062	0.00734 ± 0.00088	0.00805 ± 0.00255	0.11204 ± 0.03715
SUG1383	d__Bacteria;p__Bacteroidota;c__Bacteroidia;o__Bacteroidales;f__Bacteroidaceae;g__Prevotella;s__		0.03163 ± 0.00751	0.04049 ± 0.0112	0.04034 ± 0.00403	0.02761 ± 0.00388	0.03312 ± 0.00873	0.11854 ± 0.02118
SUG1394	d__Bacteria;p__Bacteroidota;c__Bacteroidia;o__Bacteroidales;f__Bacteroidaceae;g__Prevotella;s__	↑ Pasture GF	0.01568 ± 0.00581	0.09779 ± 0.02596	0.06184 ± 0.00682	0.22609 ± 0.05031	0.01457 ± 0.00723	0.05103 ± 0.01835
SUG1422	d__Bacteria;p__Bacteroidota;c__Bacteroidia;o__Bacteroidales;f__Bacteroidaceae;g__Prevotella;s__		0.00424 ± 0.001	0.01949 ± 0.01116	0.00453 ± 0.0006	0.00491 ± 0.00146	0.00758 ± 0.00238	0.11259 ± 0.03846
SUG1453	d__Bacteria;p__Bacteroidota;c__Bacteroidia;o__Bacteroidales;f__Bacteroidaceae;g__Prevotella;s__		0.0041 ± 0.00063	0.00857 ± 0.00302	0.00647 ± 0.00052	0.00456 ± 0.00083	0.00426 ± 0.00128	0.04955 ± 0.03372
SUG1477	d__Bacteria;p__Bacteroidota;c__Bacteroidia;o__Bacteroidales;f__Bacteroidaceae;g__Prevotella;s__		0.03477 ± 0.01471	0.02204 ± 0.00791	0.00952 ± 0.00197	0.01176 ± 0.00382	0.00791 ± 0.00332	0.04471 ± 0.01634
SUG1487	d__Bacteria;p__Bacteroidota;c__Bacteroidia;o__Bacteroidales;f__Bacteroidaceae;g__Prevotella;s__		0.03503 ± 0.01396	0.02373 ± 0.0077	0.01488 ± 0.00244	0.01506 ± 0.00439	0.00957 ± 0.00436	0.04374 ± 0.01562
SUG1494	d__Bacteria;p__Bacteroidota;c__Bacteroidia;o__Bacteroidales;f__Bacteroidaceae;g__Prevotella;s__	↑Pasture sows	0.13026 ± 0.10357	0.58022 ± 0.25791	0.12315 ± 0.025	0.21546 ± 0.07893	0.19921 ± 0.07085	1.19407 ± 0.50856
SUG1505	d__Bacteria;p__Bacteroidota;c__Bacteroidia;o__Bacteroidales;f__Bacteroidaceae;g__Prevotella;s__		0.00556 ± 0.00127	0.02107 ± 0.01001	0.00694 ± 0.00098	0.00964 ± 0.00263	0.00883 ± 0.00259	0.10268 ± 0.03423
SUG1619	d__Bacteria;p__Bacteroidota;c__Bacteroidia;o__Bacteroidales;f__Bacteroidaceae;g__Prevotella;s__	↑ Pasture GF	0.00016 ± 0.00016	0.06895 ± 0.0456	0.00209 ± 0.00046	0.3782 ± 0.22213	0.00036 ± 0.00029	0.06503 ± 0.03895
SUG1639	d__Bacteria;p__Bacteroidota;c__Bacteroidia;o__Bacteroidales;f__Bacteroidaceae;g__Prevotella;s__		0.00852 ± 0.00135	0.0179 ± 0.00477	0.01072 ± 0.00096	0.0287 ± 0.01042	0.02301 ± 0.01128	0.05808 ± 0.0138
SUG1800	d__Bacteria;p__Bacteroidota;c__Bacteroidia;o__Bacteroidales;f__Bacteroidaceae;g__Prevotella;s__		0.00051 ± 0.00051	0.00033 ± 0.00033	0.00228 ± 0.00058	0.00186 ± 0.00083	0.17619 ± 0.09221	0.00168 ± 0.00053
SUG1818	d__Bacteria;p__Bacteroidota;c__Bacteroidia;o__Bacteroidales;f__Bacteroidaceae;g__Prevotella;s__	↑ Conventional Sows	ND	ND	0.00991 ± 0.00951	ND	1.28336 ± 1.26201	ND
SUG1828	d__Bacteria;p__Bacteroidota;c__Bacteroidia;o__Bacteroidales;f__Bacteroidaceae;g__Prevotella;s__	↑ Conventional Sows	0.00016 ± 0.00016	ND	0.00084 ± 0.00069	0.00173 ± 0.00056	0.55098 ± 0.49164	0.00023 ± 0.00016
SUG1836	d__Bacteria;p__Bacteroidota;c__Bacteroidia;o__Bacteroidales;f__Bacteroidaceae;g__Prevotella;s__		0.07314 ± 0.0558	0.03771 ± 0.01139	0.01516 ± 0.00097	0.01883 ± 0.00452	0.02354 ± 0.00534	0.03503 ± 0.00597
SUG1993	d__Bacteria;p__Bacteroidota;c__Bacteroidia;o__Bacteroidales;f__Bacteroidaceae;g__Prevotella;s__		0.13964 ± 0.07211	0.21618 ± 0.07592	0.30174 ± 0.09945	0.15598 ± 0.04477	0.193 ± 0.0645	0.39751 ± 0.16037
SUG2004	d__Bacteria;p__Bacteroidota;c__Bacteroidia;o__Bacteroidales;f__Bacteroidaceae;g__Prevotella;s__		0.04592 ± 0.01834	0.02028 ± 0.006	0.01034 ± 0.00232	0.01656 ± 0.00499	0.00948 ± 0.00392	0.03306 ± 0.01206
SUG2027	d__Bacteria;p__Bacteroidota;c__Bacteroidia;o__Bacteroidales;f__Bacteroidaceae;g__Prevotella;s__		0.11295 ± 0.06709	0.20891 ± 0.0781	0.31177 ± 0.1079	0.14527 ± 0.04418	0.1876 ± 0.06492	0.40906 ± 0.16645
SUG2055	d__Bacteria;p__Bacteroidota;c__Bacteroidia;o__Bacteroidales;f__Bacteroidaceae;g__Prevotella;s__		0.09009 ± 0.04778	0.04325 ± 0.0077	0.04394 ± 0.0045	0.04335 ± 0.00737	0.0217 ± 0.00663	0.05088 ± 0.01464
SUG2077	d__Bacteria;p__Bacteroidota;c__Bacteroidia;o__Bacteroidales;f__Bacteroidaceae;g__Prevotella;s__		0.00331 ± 0.00079	0.00238 ± 0.00064	0.0463 ± 0.00874	0.00432 ± 0.00039	0.01643 ± 0.01424	0.00142 ± 0.00032
SUG2085	d__Bacteria;p__Bacteroidota;c__Bacteroidia;o__Bacteroidales;f__Bacteroidaceae;g__Prevotella;s__	↑ Conventional Sows	0.02424 ± 0.00642	0.00599 ± 0.00141	0.03401 ± 0.00397	0.00482 ± 0.00055	0.75513 ± 0.31847	0.00383 ± 0.00079
SUG2122	d__Bacteria;p__Bacteroidota;c__Bacteroidia;o__Bacteroidales;f__Bacteroidaceae;g__Prevotella;s__	↑ Conventional Sows	0.01704 ± 0.0069	0.00148 ± 0.00014	0.04977 ± 0.03458	0.00189 ± 0.00022	0.72321 ± 0.33484	0.00214 ± 0.0003
SUG2159	d__Bacteria;p__Bacteroidota;c__Bacteroidia;o__Bacteroidales;f__Bacteroidaceae;g__Prevotella;s__		0.01461 ± 0.00706	0.07104 ± 0.01955	0.06008 ± 0.0074	0.1551 ± 0.03438	0.01383 ± 0.00636	0.03066 ± 0.00999
SUG2172	d__Bacteria;p__Bacteroidota;c__Bacteroidia;o__Bacteroidales;f__Bacteroidaceae;g__Prevotella;s__	↑ Conventional Sows	0.00097 ± 0.00062	0.00419 ± 0.0014	0.03871 ± 0.02278	0.00635 ± 0.00164	0.52896 ± 0.22685	0.00134 ± 0.00051
SUG1524	d__Bacteria;p__Bacteroidota;c__Bacteroidia;o__Bacteroidales;f__Bacteroidaceae;g__Prevotella;s__Prevotella copri		0.35276 ± 0.13203	2.65886 ± 1.00346	3.75592 ± 0.4186	2.58995 ± 0.63087	0.17943 ± 0.12161	0.85066 ± 0.34312
SUG1252	d__Bacteria;p__Bacteroidota;c__Bacteroidia;o__Bacteroidales;f__Bacteroidaceae;g__Prevotella;s__Prevotella copri_A		0.39181 ± 0.16307	0.99139 ± 0.37685	1.57833 ± 0.16774	0.72018 ± 0.15571	0.17769 ± 0.1203	0.20227 ± 0.06741
SUG2043	d__Bacteria;p__Bacteroidota;c__Bacteroidia;o__Bacteroidales;f__Bacteroidaceae;g__Prevotella;s__Prevotella copri_A	↑ Conventional GF	0.42226 ± 0.17276	0.80644 ± 0.30615	1.69883 ± 0.18057	0.63721 ± 0.13506	0.19113 ± 0.12714	0.1606 ± 0.05395
SUG1900	d__Bacteria;p__Bacteroidota;c__Bacteroidia;o__Bacteroidales;f__Bacteroidaceae;g__Prevotella;s__Prevotella pectinovora	↑ Conventional GF	0.32667 ± 0.1023	0.40481 ± 0.16853	0.38618 ± 0.05849	0.12886 ± 0.05156	0.16205 ± 0.10008	0.07791 ± 0.04468
SUG1404	d__Bacteria;p__Bacteroidota;c__Bacteroidia;o__Bacteroidales;f__Bacteroidaceae;g__Prevotella;s__Prevotella sp000424185		0.00095 ± 0.00043	0.02151 ± 0.00923	0.00458 ± 0.00056	0.14181 ± 0.04962	0.00049 ± 0.0004	0.09973 ± 0.04026
SUG1648	d__Bacteria;p__Bacteroidota;c__Bacteroidia;o__Bacteroidales;f__Bacteroidaceae;g__Prevotella;s__Prevotella sp000434975		0.12819 ± 0.03132	0.33332 ± 0.11818	0.24244 ± 0.04613	0.12063 ± 0.02604	0.04213 ± 0.01842	0.04282 ± 0.01744
SUG1847	d__Bacteria;p__Bacteroidota;c__Bacteroidia;o__Bacteroidales;f__Bacteroidaceae;g__Prevotella;s__Prevotella sp000434975	↑ Conventional GF	0.13963 ± 0.04506	0.17762 ± 0.06421	0.23538 ± 0.04623	0.0652 ± 0.01429	0.04114 ± 0.01805	0.02541 ± 0.00998
SUG1889	d__Bacteria;p__Bacteroidota;c__Bacteroidia;o__Bacteroidales;f__Bacteroidaceae;g__Prevotella;s__Prevotella sp000434975	↑ Conventional GF	0.12718 ± 0.03357	0.18442 ± 0.068	0.25468 ± 0.05066	0.06336 ± 0.01426	0.04379 ± 0.01927	0.02609 ± 0.01069
SUG1913	d__Bacteria;p__Bacteroidota;c__Bacteroidia;o__Bacteroidales;f__Bacteroidaceae;g__Prevotella;s__Prevotella sp000434975	↑ Conventional GF	0.16537 ± 0.04061	0.18317 ± 0.06564	0.24212 ± 0.04749	0.06685 ± 0.01458	0.04543 ± 0.0198	0.02628 ± 0.01029
SUG1932	d__Bacteria;p__Bacteroidota;c__Bacteroidia;o__Bacteroidales;f__Bacteroidaceae;g__Prevotella;s__Prevotella sp000434975	↑ Conventional GF	0.13988 ± 0.03497	0.19647 ± 0.07115	0.27707 ± 0.05399	0.07172 ± 0.01606	0.04943 ± 0.02155	0.02858 ± 0.01115
SUG1903	d__Bacteria;p__Bacteroidota;c__Bacteroidia;o__Bacteroidales;f__Bacteroidaceae;g__Prevotella;s__Prevotella sp000436915	↑ Conventional GF	0.01478 ± 0.00357	0.01374 ± 0.00373	0.1803 ± 0.04737	0.01758 ± 0.00392	0.01656 ± 0.01143	0.00554 ± 0.00163
SUG1488	d__Bacteria;p__Bacteroidota;c__Bacteroidia;o__Bacteroidales;f__Bacteroidaceae;g__Prevotella;s__Prevotella sp002251245	↑Pasture sows	0.0155 ± 0.00691	0.04188 ± 0.01489	0.01488 ± 0.00235	0.01042 ± 0.00236	0.08319 ± 0.02939	0.22762 ± 0.04625
SUG1953	d__Bacteria;p__Bacteroidota;c__Bacteroidia;o__Bacteroidales;f__Bacteroidaceae;g__Prevotella;s__Prevotella sp002251295		0.22635 ± 0.10333	0.41292 ± 0.18922	0.60141 ± 0.07321	0.62299 ± 0.21292	0.15939 ± 0.07723	0.20176 ± 0.06849
SUG1464	d__Bacteria;p__Bacteroidota;c__Bacteroidia;o__Bacteroidales;f__Bacteroidaceae;g__Prevotella;s__Prevotella sp002251365	↑ Pasture nursery; ↑ Pasture GF; ↑Pasture sows	0.03282 ± 0.01093	0.18384 ± 0.04429	0.03357 ± 0.0036	0.25616 ± 0.05257	0.01766 ± 0.00541	0.16356 ± 0.04901
SUG1522	d__Bacteria;p__Bacteroidota;c__Bacteroidia;o__Bacteroidales;f__Bacteroidaceae;g__Prevotella;s__Prevotella sp002251365		0.06499 ± 0.01329	0.14692 ± 0.03606	0.06424 ± 0.00432	0.16591 ± 0.05566	0.03025 ± 0.0102	0.15357 ± 0.04864
SUG1563	d__Bacteria;p__Bacteroidota;c__Bacteroidia;o__Bacteroidales;f__Bacteroidaceae;g__Prevotella;s__Prevotella sp002251365	↑ Pasture nursery; ↑ Pasture GF; ↑Pasture sows	0.08365 ± 0.01704	0.21709 ± 0.04371	0.08206 ± 0.00862	0.2337 ± 0.06664	0.05487 ± 0.01244	0.20887 ± 0.05908
SUG1603	d__Bacteria;p__Bacteroidota;c__Bacteroidia;o__Bacteroidales;f__Bacteroidaceae;g__Prevotella;s__Prevotella sp002251365	↑ Pasture nursery; ↑Pasture sows	0.05458 ± 0.00976	0.23254 ± 0.06575	0.05536 ± 0.00565	0.18467 ± 0.06313	0.02865 ± 0.00845	0.18463 ± 0.05471
SUG1443	d__Bacteria;p__Bacteroidota;c__Bacteroidia;o__Bacteroidales;f__Bacteroidaceae;g__Prevotella;s__Prevotella sp002251435		0.04407 ± 0.01191	0.03679 ± 0.01148	0.03099 ± 0.0034	0.01805 ± 0.00471	0.04236 ± 0.00995	0.09039 ± 0.03375
SUG1466	d__Bacteria;p__Bacteroidota;c__Bacteroidia;o__Bacteroidales;f__Bacteroidaceae;g__Prevotella;s__Prevotella sp002251435		0.03813 ± 0.00899	0.05841 ± 0.01313	0.0244 ± 0.00263	0.04935 ± 0.00783	0.03979 ± 0.01028	0.08839 ± 0.0316
SUG1923	d__Bacteria;p__Bacteroidota;c__Bacteroidia;o__Bacteroidales;f__Bacteroidaceae;g__Prevotella;s__Prevotella sp002251435		0.03304 ± 0.00887	0.02887 ± 0.01235	0.01026 ± 0.0015	0.00883 ± 0.00248	0.04806 ± 0.0132	0.07526 ± 0.02804
SUG1720	d__Bacteria;p__Bacteroidota;c__Bacteroidia;o__Bacteroidales;f__Bacteroidaceae;g__Prevotella;s__Prevotella sp002299275	↑ Pasture nursery; ↑ Pasture GF	0.01936 ± 0.00317	0.71313 ± 0.32106	0.06826 ± 0.01037	0.46647 ± 0.20312	0.0286 ± 0.0099	0.6021 ± 0.38269
SUG1942	d__Bacteria;p__Bacteroidota;c__Bacteroidia;o__Bacteroidales;f__Bacteroidaceae;g__Prevotella;s__Prevotella sp002299635	↑ Conventional GF	0.02001 ± 0.0028	0.03484 ± 0.0121	0.39338 ± 0.06333	0.10478 ± 0.01917	0.00808 ± 0.00306	0.02117 ± 0.01144
SUG1969	d__Bacteria;p__Bacteroidota;c__Bacteroidia;o__Bacteroidales;f__Bacteroidaceae;g__Prevotella;s__Prevotella sp002300055	↑ Conventional nursery; ↑ Conventional GF; ↑ Conventional Sows	1.14917 ± 0.27695	0.01669 ± 0.00448	1.00448 ± 0.11006	0.02609 ± 0.00275	0.60322 ± 0.32601	0.00857 ± 0.00213
SUG1624	d__Bacteria;p__Bacteroidota;c__Bacteroidia;o__Bacteroidales;f__Bacteroidaceae;g__Prevotella;s__Prevotella sp002480935		ND	0.03555 ± 0.01462	0.05535 ± 0.01052	0.07509 ± 0.0249	0.00029 ± 0.00029	0.01872 ± 0.01318
SUG1788	d__Bacteria;p__Bacteroidota;c__Bacteroidia;o__Bacteroidales;f__Bacteroidaceae;g__Prevotella;s__Prevotella sp002480935		0.00122 ± 0.00061	0.03448 ± 0.01262	0.17612 ± 0.05375	0.09678 ± 0.0145	0.00054 ± 0.00043	0.01612 ± 0.00898
SUG1426	d__Bacteria;p__Bacteroidota;c__Bacteroidia;o__Bacteroidales;f__Bacteroidaceae;g__Prevotella;s__Prevotella sp002481295	↑ Pasture nursery; ↑ Pasture GF; ↑Pasture sows	0.00418 ± 0.00087	0.20636 ± 0.11564	0.01061 ± 0.00112	0.65554 ± 0.28608	0.00269 ± 0.00088	0.52437 ± 0.14458
SUG1523	d__Bacteria;p__Bacteroidota;c__Bacteroidia;o__Bacteroidales;f__Bacteroidaceae;g__Prevotella;s__Prevotella sp004554665		0.0071 ± 0.00154	0.11636 ± 0.02468	0.01273 ± 0.00114	0.08086 ± 0.02878	0.00599 ± 0.00163	0.10378 ± 0.0275
SUG1649	d__Bacteria;p__Bacteroidota;c__Bacteroidia;o__Bacteroidales;f__Bacteroidaceae;g__Prevotella;s__Prevotella sp004555245		0.01323 ± 0.00301	0.03904 ± 0.02936	0.00603 ± 0.00051	0.00611 ± 0.00108	0.02609 ± 0.01167	0.14806 ± 0.06898
SUG1316	d__Bacteria;p__Bacteroidota;c__Bacteroidia;o__Bacteroidales;f__Bacteroidaceae;g__Prevotella;s__Prevotella sp004556065		0.05112 ± 0.02365	0.0725 ± 0.03298	0.01098 ± 0.00158	0.00936 ± 0.0024	0.03293 ± 0.01382	0.13737 ± 0.02844
SUG1429	d__Bacteria;p__Bacteroidota;c__Bacteroidia;o__Bacteroidales;f__Bacteroidaceae;g__Prevotella;s__Prevotella sp004556065		0.04779 ± 0.02325	0.05635 ± 0.02791	0.00252 ± 0.00057	0.00452 ± 0.00128	0.0311 ± 0.01304	0.11695 ± 0.02394
SUG1909	d__Bacteria;p__Bacteroidota;c__Bacteroidia;o__Bacteroidales;f__Bacteroidaceae;g__Prevotella;s__Prevotella sp004556065		0.07696 ± 0.03126	0.05108 ± 0.02088	0.0124 ± 0.00115	0.01063 ± 0.00249	0.03666 ± 0.01529	0.09238 ± 0.01929
SUG1957	d__Bacteria;p__Bacteroidota;c__Bacteroidia;o__Bacteroidales;f__Bacteroidaceae;g__Prevotella;s__Prevotella sp004556065		0.08791 ± 0.05862	0.04565 ± 0.02051	0.00629 ± 0.00057	0.00887 ± 0.00196	0.03223 ± 0.01344	0.08174 ± 0.01669
SUG1976	d__Bacteria;p__Bacteroidota;c__Bacteroidia;o__Bacteroidales;f__Bacteroidaceae;g__Prevotella;s__Prevotella sp004556065		0.07598 ± 0.03288	0.04224 ± 0.0206	0.00331 ± 0.00079	0.00354 ± 0.0009	0.03488 ± 0.0155	0.08137 ± 0.01771
SUG1990	d__Bacteria;p__Bacteroidota;c__Bacteroidia;o__Bacteroidales;f__Bacteroidaceae;g__Prevotella;s__Prevotella sp004556065		0.05565 ± 0.02635	0.03664 ± 0.01804	0.0019 ± 0.00058	0.00283 ± 0.00081	0.0356 ± 0.01691	0.0713 ± 0.01555
SUG2076	d__Bacteria;p__Bacteroidota;c__Bacteroidia;o__Bacteroidales;f__Bacteroidaceae;g__Prevotella;s__Prevotella sp004556065		0.04847 ± 0.02222	0.03989 ± 0.01875	0.00317 ± 0.00047	0.00448 ± 0.00123	0.05465 ± 0.03458	0.07561 ± 0.01592
SUG1441	d__Bacteria;p__Bacteroidota;c__Bacteroidia;o__Bacteroidales;f__Bacteroidaceae;g__Prevotella;s__Prevotella sp004557285		0.01887 ± 0.00548	0.00988 ± 0.00181	0.02293 ± 0.00383	0.011 ± 0.00183	0.01471 ± 0.00478	0.03705 ± 0.01666
SUG1868	d__Bacteria;p__Bacteroidota;c__Bacteroidia;o__Bacteroidales;f__Bacteroidaceae;g__Prevotella;s__Prevotella sp004557285		0.02322 ± 0.00865	0.00904 ± 0.00159	0.01938 ± 0.00388	0.0102 ± 0.00222	0.01654 ± 0.00498	0.03011 ± 0.01228
SUG1883	d__Bacteria;p__Bacteroidota;c__Bacteroidia;o__Bacteroidales;f__Bacteroidaceae;g__Prevotella;s__Prevotella sp004558865		0.02463 ± 0.01119	0.01569 ± 0.00478	0.1149 ± 0.02704	0.05064 ± 0.00767	0.02152 ± 0.01176	0.01047 ± 0.00388
SUG1526	d__Bacteria;p__Bacteroidota;c__Bacteroidia;o__Bacteroidales;f__Bacteroidaceae;g__Prevotella;s__Prevotella sp018385335		0.00275 ± 0.00041	0.00639 ± 0.00179	0.00519 ± 0.00047	0.00575 ± 0.00084	0.01878 ± 0.00682	0.04268 ± 0.01444
SUG1632	d__Bacteria;p__Bacteroidota;c__Bacteroidia;o__Bacteroidales;f__Bacteroidaceae;g__Prevotella;s__Prevotella sp900313215		0.19048 ± 0.07326	1.1683 ± 0.38755	0.99544 ± 0.19452	2.10021 ± 0.72395	0.09851 ± 0.06509	0.09588 ± 0.04355
SUG1471	d__Bacteria;p__Bacteroidota;c__Bacteroidia;o__Bacteroidales;f__Bacteroidaceae;g__Prevotella;s__Prevotella sp900314945	↑ Pasture nursery; ↑ Pasture GF; ↑Pasture sows	0.00196 ± 0.00096	1.85127 ± 0.94612	0.00692 ± 0.00109	3.90715 ± 1.08709	0.00055 ± 0.00045	0.60962 ± 0.49682
SUG1702	d__Bacteria;p__Bacteroidota;c__Bacteroidia;o__Bacteroidales;f__Bacteroidaceae;g__Prevotella;s__Prevotella sp900316565	↑ Conventional GF	0.00126 ± 0.00081	0.07962 ± 0.03794	0.00998 ± 0.00125	0.91648 ± 0.46319	0.00065 ± 0.00055	0.0465 ± 0.01809
SUG1679	d__Bacteria;p__Bacteroidota;c__Bacteroidia;o__Bacteroidales;f__Bacteroidaceae;g__Prevotella;s__Prevotella sp900318855	↑ Pasture GF	0.00133 ± 0.00071	0.04194 ± 0.01431	0.00575 ± 0.00075	0.37063 ± 0.05653	0.00111 ± 0.00061	0.02614 ± 0.01389
SUG1640	d__Bacteria;p__Bacteroidota;c__Bacteroidia;o__Bacteroidales;f__Bacteroidaceae;g__Prevotella;s__Prevotella sp900319905		0.00083 ± 0.00041	0.07493 ± 0.02979	0.00361 ± 0.00049	0.22375 ± 0.06155	0.00039 ± 0.00031	0.02081 ± 0.01008
SUG2061	d__Bacteria;p__Bacteroidota;c__Bacteroidia;o__Bacteroidales;f__Bacteroidaceae;g__Prevotella;s__Prevotella sp900322035		0.06332 ± 0.06131	0.04031 ± 0.01161	0.20448 ± 0.07269	0.11923 ± 0.02682	0.00199 ± 0.00083	0.01961 ± 0.00722
SUG1242	d__Bacteria;p__Bacteroidota;c__Bacteroidia;o__Bacteroidales;f__Bacteroidaceae;g__Prevotella;s__Prevotella sp900544495		0.17777 ± 0.08345	0.34077 ± 0.1258	0.09152 ± 0.01162	0.27718 ± 0.09609	0.01895 ± 0.01089	0.02095 ± 0.00815
SUG1630	d__Bacteria;p__Bacteroidota;c__Bacteroidia;o__Bacteroidales;f__Bacteroidaceae;g__Prevotella;s__Prevotella sp900548195	↑ Conventional nursery	0.25665 ± 0.15558	0.04699 ± 0.01068	0.07357 ± 0.00546	0.02984 ± 0.0075	0.03618 ± 0.01212	0.03666 ± 0.00994
SUG1643	d__Bacteria;p__Bacteroidota;c__Bacteroidia;o__Bacteroidales;f__Bacteroidaceae;g__Prevotella;s__Prevotella sp900548195	↑ Conventional nursery	0.23503 ± 0.14815	0.03827 ± 0.00903	0.04695 ± 0.00412	0.0242 ± 0.00655	0.02907 ± 0.01012	0.02705 ± 0.00819
SUG1979	d__Bacteria;p__Bacteroidota;c__Bacteroidia;o__Bacteroidales;f__Bacteroidaceae;g__Prevotella;s__Prevotella sp900548195	↑ Conventional nursery	0.30141 ± 0.15236	0.06173 ± 0.0101	0.11152 ± 0.00937	0.06265 ± 0.0132	0.06975 ± 0.01682	0.05503 ± 0.00984
SUG2006	d__Bacteria;p__Bacteroidota;c__Bacteroidia;o__Bacteroidales;f__Bacteroidaceae;g__Prevotella;s__Prevotella sp900548195	↑ Conventional nursery	0.32573 ± 0.17106	0.03804 ± 0.0092	0.08724 ± 0.00735	0.03086 ± 0.00736	0.0424 ± 0.01354	0.02081 ± 0.00659
SUG2048	d__Bacteria;p__Bacteroidota;c__Bacteroidia;o__Bacteroidales;f__Bacteroidaceae;g__Prevotella;s__Prevotella sp900548195	↑ Conventional nursery	0.35932 ± 0.20703	0.05058 ± 0.00918	0.10829 ± 0.00719	0.04211 ± 0.00953	0.04746 ± 0.01609	0.03592 ± 0.0091
SUG2136	d__Bacteria;p__Bacteroidota;c__Bacteroidia;o__Bacteroidales;f__Bacteroidaceae;g__Prevotella;s__Prevotella sp900548195	↑ Conventional nursery	0.34655 ± 0.22356	0.03802 ± 0.00674	0.07633 ± 0.00551	0.0497 ± 0.00676	0.04789 ± 0.01644	0.02956 ± 0.00782
SUG1405	d__Bacteria;p__Bacteroidota;c__Bacteroidia;o__Bacteroidales;f__Bacteroidaceae;g__Prevotella;s__Prevotella sp900768785	↑Pasture sows	0.03464 ± 0.01946	0.06655 ± 0.02435	0.00863 ± 0.00133	0.08288 ± 0.02826	0.01225 ± 0.0028	0.32326 ± 0.10108
SUG1740	d__Bacteria;p__Bacteroidota;c__Bacteroidia;o__Bacteroidales;f__Bacteroidaceae;g__Prevotella;s__Prevotella sp900768785	↑Pasture sows	0.06815 ± 0.0517	0.03623 ± 0.01238	0.005 ± 0.00169	0.03694 ± 0.01251	0.01183 ± 0.0031	0.17237 ± 0.06163
SUG2017	d__Bacteria;p__Bacteroidota;c__Bacteroidia;o__Bacteroidales;f__Bacteroidaceae;g__Prevotella;s__Prevotella sp905198745	↑ Conventional GF	0.02773 ± 0.00486	0.02191 ± 0.00563	0.40492 ± 0.07238	0.02442 ± 0.005	0.0149 ± 0.00595	0.00877 ± 0.0017
SUG1327	d__Bacteria;p__Bacteroidota;c__Bacteroidia;o__Bacteroidales;f__Bacteroidaceae;g__UBA4334;s__UBA4334 sp900316975		0.01545 ± 0.00212	0.05371 ± 0.02308	0.02914 ± 0.00248	0.01081 ± 0.00214	0.0831 ± 0.02967	0.42041 ± 0.18017
SUG2123	d__Bacteria;p__Bacteroidota;c__Bacteroidia;o__Bacteroidales;f__Bacteroidaceae;g__UBA4334;s__UBA4334 sp900316975		0.01916 ± 0.00416	0.04277 ± 0.01586	0.02651 ± 0.00297	0.02403 ± 0.0063	0.1186 ± 0.0493	0.19465 ± 0.08342
SUG1271	d__Bacteria;p__Bacteroidota;c__Bacteroidia;o__Bacteroidales;f__Bacteroidaceae;g__UBA4372;s__		0.00286 ± 0.00042	0.0072 ± 0.00294	0.00387 ± 0.00055	0.00395 ± 0.001	0.02241 ± 0.01189	0.05244 ± 0.02394
SUG1803	d__Bacteria;p__Bacteroidota;c__Bacteroidia;o__Bacteroidales;f__Bacteroidaceae;g__UBA4372;s__	↑ Conventional Sows	0.00021 ± 0.00021	0.00047 ± 0.00027	0.00317 ± 0.00157	0.00112 ± 0.0005	0.41793 ± 0.24414	0.00177 ± 0.00021
SUG1906	d__Bacteria;p__Bacteroidota;c__Bacteroidia;o__Bacteroidales;f__Bacteroidaceae;g__UBA4372;s__UBA4372 sp900543815		0.18716 ± 0.10914	0.00479 ± 0.00087	0.12286 ± 0.01901	0.00481 ± 0.00135	0.02292 ± 0.01018	0.00256 ± 0.00028
SUG1273	d__Bacteria;p__Bacteroidota;c__Bacteroidia;o__Bacteroidales;f__Bacteroidaceae;g__UBA4372;s__UBA4372 sp900766785	↑Pasture sows	0.02885 ± 0.01153	0.04234 ± 0.00885	0.04638 ± 0.00445	0.03372 ± 0.00849	0.05798 ± 0.03239	0.05676 ± 0.00835
SUG1347	d__Bacteria;p__Bacteroidota;c__Bacteroidia;o__Bacteroidales;f__Bacteroidaceae;g__UBA4372;s__UBA4372 sp900766785		0.02909 ± 0.01117	0.04164 ± 0.00784	0.04206 ± 0.00423	0.02814 ± 0.00681	0.05529 ± 0.03072	0.05269 ± 0.00811
SUG1479	d__Bacteria;p__Bacteroidota;c__Bacteroidia;o__Bacteroidales;f__Bacteroidaceae;g__UBA4372;s__UBA4372 sp900766785		0.02532 ± 0.01037	0.02447 ± 0.00756	0.01691 ± 0.00314	0.01017 ± 0.00374	0.05134 ± 0.02876	0.0397 ± 0.00704
SUG1492	d__Bacteria;p__Bacteroidota;c__Bacteroidia;o__Bacteroidales;f__Bacteroidaceae;g__UBA4372;s__UBA4372 sp900766785		0.02419 ± 0.01027	0.02029 ± 0.00666	0.01085 ± 0.0022	0.00784 ± 0.00327	0.05354 ± 0.02838	0.0368 ± 0.00467
SUG1516	d__Bacteria;p__Bacteroidota;c__Bacteroidia;o__Bacteroidales;f__Bacteroidaceae;g__UBA4372;s__UBA4372 sp900766785		0.02391 ± 0.00984	0.02011 ± 0.00644	0.01104 ± 0.00196	0.00974 ± 0.00288	0.05169 ± 0.02844	0.03796 ± 0.00462
SUG1594	d__Bacteria;p__Bacteroidota;c__Bacteroidia;o__Bacteroidales;f__Bacteroidaceae;g__UBA4372;s__UBA4372 sp900766785		0.02596 ± 0.01091	0.04198 ± 0.01734	0.01373 ± 0.00207	0.01477 ± 0.00626	0.05555 ± 0.03117	0.04349 ± 0.00569
SUG1837	d__Bacteria;p__Bacteroidota;c__Bacteroidia;o__Bacteroidales;f__Bacteroidaceae;g__UBA4372;s__UBA4372 sp900766785		0.05043 ± 0.02243	0.02226 ± 0.0052	0.02058 ± 0.00313	0.01205 ± 0.00312	0.07987 ± 0.04631	0.03275 ± 0.00373
SUG2009	d__Bacteria;p__Bacteroidota;c__Bacteroidia;o__Bacteroidales;f__Bacteroidaceae;g__UBA4372;s__UBA4372 sp900766785		0.05164 ± 0.02859	0.01714 ± 0.00567	0.01867 ± 0.00334	0.00751 ± 0.00306	0.0849 ± 0.04802	0.03095 ± 0.00441
SUG1504	d__Bacteria;p__Bacteroidota;c__Bacteroidia;o__Bacteroidales;f__Bacteroidaceae;g__UBA6382;s__		0.01129 ± 0.00289	0.01808 ± 0.00577	0.004 ± 0.00096	0.01183 ± 0.0039	0.01133 ± 0.00284	0.06602 ± 0.01056
SUG1989	d__Bacteria;p__Bacteroidota;c__Bacteroidia;o__Bacteroidales;f__Bacteroidaceae;g__UBA6382;s__		0.00077 ± 0.00077	0.01948 ± 0.0068	0.01539 ± 0.00448	0.00371 ± 0.00091	0.0352 ± 0.01558	0.07201 ± 0.02007
SUG1831	d__Bacteria;p__Bacteroidota;c__Bacteroidia;o__Bacteroidales;f__Bacteroidaceae;g__UBA6382;s__UBA6382 sp900316315		0.00063 ± 0.00063	0.01808 ± 0.01364	0.09891 ± 0.03405	0.02416 ± 0.00654	0.00061 ± 0.00042	0.00299 ± 0.00102
SUG1986	d__Bacteria;p__Bacteroidota;c__Bacteroidia;o__Bacteroidales;f__Bacteroidaceae;g__UBA6382;s__UBA6382 sp900557555		0.00561 ± 0.00243	0.00309 ± 0.00089	0.04677 ± 0.0098	0.00355 ± 0.00081	0.02965 ± 0.02682	0.00198 ± 0.0003
SUG1766	d__Bacteria;p__Bacteroidota;c__Bacteroidia;o__Bacteroidales;f__Bacteroidaceae;g__UBA6398;s__UBA6398 sp003150315	↑ Pasture nursery; ↑ Pasture GF	0.02668 ± 0.01219	0.53569 ± 0.13517	0.18092 ± 0.01818	1.03902 ± 0.38817	0.00571 ± 0.00328	0.10129 ± 0.06827
SUG1345	d__Bacteria;p__Bacteroidota;c__Bacteroidia;o__Bacteroidales;f__F082;g__Limimorpha;s__Limimorpha sp900769945	↑Pasture sows	0.00468 ± 0.00104	0.00629 ± 0.0014	0.0056 ± 0.00123	0.0055 ± 0.00182	0.0211 ± 0.00788	0.98212 ± 0.41953
SUG1820	d__Bacteria;p__Bacteroidota;c__Bacteroidia;o__Bacteroidales;f__F082;g__Limimorpha;s__Limimorpha sp900769945	↑Pasture sows	ND	0.00088 ± 0.0006	ND	ND	0.03327 ± 0.01709	0.28361 ± 0.11413
SUG1506	d__Bacteria;p__Bacteroidota;c__Bacteroidia;o__Bacteroidales;f__Muribaculaceae;g__Avimuribaculum;s__		0.00488 ± 0.00083	0.01841 ± 0.00471	0.00373 ± 0.00097	0.02 ± 0.0075	0.00975 ± 0.00479	0.02637 ± 0.00529
SUG1217	d__Bacteria;p__Bacteroidota;c__Bacteroidia;o__Bacteroidales;f__Muribaculaceae;g__CAG-485;s__		0.0005 ± 0.0005	0.02445 ± 0.01185	0.00189 ± 0.00056	0.00177 ± 0.00052	0.00255 ± 0.00138	0.00539 ± 0.00193
SUG1174	d__Bacteria;p__Bacteroidota;c__Bacteroidia;o__Bacteroidales;f__Muribaculaceae;g__CAG-485;s__CAG-485 sp002491165		0.00063 ± 0.0004	0.02213 ± 0.0126	0.00383 ± 0.00107	0.01696 ± 0.00876	0.00034 ± 0.00023	0.00508 ± 0.00173
SUG1546	d__Bacteria;p__Bacteroidota;c__Bacteroidia;o__Bacteroidales;f__Muribaculaceae;g__CAG-485;s__CAG-485 sp004553095	↑Pasture sows	0.04729 ± 0.0381	0.79786 ± 0.38145	0.00495 ± 0.00158	0.1539 ± 0.08999	0.01887 ± 0.00877	0.87011 ± 0.35295
SUG1846	d__Bacteria;p__Bacteroidota;c__Bacteroidia;o__Bacteroidales;f__Muribaculaceae;g__CAG-485;s__CAG-485 sp004553095	↑Pasture sows	0.07734 ± 0.06583	0.47349 ± 0.23378	0.00467 ± 0.00205	0.0954 ± 0.05751	0.02366 ± 0.01162	0.48672 ± 0.18567
SUG2058	d__Bacteria;p__Bacteroidota;c__Bacteroidia;o__Bacteroidales;f__Muribaculaceae;g__CAG-873;s__CAG-873 sp001701165		0.14591 ± 0.05456	0.00752 ± 0.00205	0.08759 ± 0.05152	0.00426 ± 0.00171	0.04044 ± 0.03781	0.00639 ± 0.00175
SUG1416	d__Bacteria;p__Bacteroidota;c__Bacteroidia;o__Bacteroidales;f__Muribaculaceae;g__CAG-873;s__CAG-873 sp004553485		0.00261 ± 0.00096	0.18142 ± 0.06328	0.0018 ± 0.00048	0.03355 ± 0.01613	0.00394 ± 0.00169	0.06465 ± 0.03444
SUG1533	d__Bacteria;p__Bacteroidota;c__Bacteroidia;o__Bacteroidales;f__Muribaculaceae;g__CAG-873;s__CAG-873 sp004553485		0.00238 ± 0.00078	0.22109 ± 0.08215	0.00117 ± 0.00039	0.03832 ± 0.01581	0.00317 ± 0.00156	0.04644 ± 0.02057
SUG1267	d__Bacteria;p__Bacteroidota;c__Bacteroidia;o__Bacteroidales;f__Muribaculaceae;g__Limisoma;s__		0.00126 ± 0.00047	0.16105 ± 0.05044	0.00005 ± 0.00005	0.10416 ± 0.04181	0.00205 ± 0.00071	0.13242 ± 0.04706
SUG1396	d__Bacteria;p__Bacteroidota;c__Bacteroidia;o__Bacteroidales;f__Muribaculaceae;g__Limisoma;s__		0.00058 ± 0.00034	0.14879 ± 0.04631	ND	0.08894 ± 0.03571	0.0014 ± 0.00054	0.11474 ± 0.04255
SUG1559	d__Bacteria;p__Bacteroidota;c__Bacteroidia;o__Bacteroidales;f__Muribaculaceae;g__Limisoma;s__		0.00529 ± 0.0028	0.17853 ± 0.05303	0.0006 ± 0.00021	0.09832 ± 0.03941	0.00387 ± 0.00107	0.13531 ± 0.04864
SUG1587	d__Bacteria;p__Bacteroidota;c__Bacteroidia;o__Bacteroidales;f__Muribaculaceae;g__Limisoma;s__		0.00164 ± 0.00061	0.17779 ± 0.05351	0.0004 ± 0.00016	0.10187 ± 0.04109	0.00303 ± 0.00102	0.13132 ± 0.04939
SUG1732	d__Bacteria;p__Bacteroidota;c__Bacteroidia;o__Bacteroidales;f__Muribaculaceae;g__Limisoma;s__Limisoma sp004555955		0.02206 ± 0.00815	0.04717 ± 0.01124	0.00727 ± 0.00333	0.07095 ± 0.02653	0.03957 ± 0.01273	0.07345 ± 0.02966
SUG2080	d__Bacteria;p__Bacteroidota;c__Bacteroidia;o__Bacteroidales;f__Muribaculaceae;g__Limisoma;s__Limisoma sp004555955		0.01183 ± 0.0055	0.0262 ± 0.00849	0.00252 ± 0.00077	0.05052 ± 0.02454	0.0316 ± 0.01345	0.05131 ± 0.02755
SUG1462	d__Bacteria;p__Bacteroidota;c__Bacteroidia;o__Bacteroidales;f__Muribaculaceae;g__Limisoma;s__Limisoma sp004561555		0.01027 ± 0.00278	0.06429 ± 0.0273	0.00696 ± 0.00087	0.09604 ± 0.08268	0.02018 ± 0.00681	0.13773 ± 0.05612
SUG1444	d__Bacteria;p__Bacteroidota;c__Bacteroidia;o__Bacteroidales;f__Muribaculaceae;g__SFRY01;s__SFRY01 sp004562065		0.08117 ± 0.04721	0.08946 ± 0.04237	0.00719 ± 0.00246	0.05374 ± 0.02432	0.02139 ± 0.00724	0.1331 ± 0.02256
SUG1315	d__Bacteria;p__Bacteroidota;c__Bacteroidia;o__Bacteroidales;f__Muribaculaceae;g__SFTJ01;s__SFTJ01 sp004563195		0.00212 ± 0.00056	0.01468 ± 0.00772	0.00132 ± 0.00057	0.0057 ± 0.00164	0.05403 ± 0.02221	0.09951 ± 0.0247
SUG1325	d__Bacteria;p__Bacteroidota;c__Bacteroidia;o__Bacteroidales;f__Muribaculaceae;g__SFTJ01;s__SFTJ01 sp004563195		0.00102 ± 0.00027	0.01511 ± 0.00888	0.00046 ± 0.00024	0.00381 ± 0.00122	0.05112 ± 0.02229	0.12299 ± 0.0331
SUG1787	d__Bacteria;p__Bacteroidota;c__Bacteroidia;o__Bacteroidales;f__Muribaculaceae;g__Sodaliphilus;s__		0.00018 ± 0.00018	0.00104 ± 0.00026	0.0394 ± 0.01684	0.00112 ± 0.00036	0.00032 ± 0.00017	0.00171 ± 0.00018
SUG1556	d__Bacteria;p__Bacteroidota;c__Bacteroidia;o__Bacteroidales;f__Muribaculaceae;g__Sodaliphilus;s__Sodaliphilus pleomorphus	↑ Conventional GF	0.00253 ± 0.00138	0.10099 ± 0.03046	0.02082 ± 0.00414	0.34554 ± 0.04097	0.00092 ± 0.00055	0.05161 ± 0.03305
SUG1659	d__Bacteria;p__Bacteroidota;c__Bacteroidia;o__Bacteroidales;f__Muribaculaceae;g__Sodaliphilus;s__Sodaliphilus pleomorphus	↑ Conventional GF	0.0012 ± 0.00115	0.10259 ± 0.02128	0.02192 ± 0.00459	0.46354 ± 0.04317	0.00055 ± 0.00046	0.07319 ± 0.04892
SUG1996	d__Bacteria;p__Bacteroidota;c__Bacteroidia;o__Bacteroidales;f__Muribaculaceae;g__Sodaliphilus;s__Sodaliphilus pleomorphus	↑ Conventional GF	0.00204 ± 0.00178	0.05584 ± 0.01099	0.07088 ± 0.01699	0.23109 ± 0.02318	0.00089 ± 0.00077	0.03688 ± 0.02444
SUG1843	d__Bacteria;p__Bacteroidota;c__Bacteroidia;o__Bacteroidales;f__Muribaculaceae;g__Sodaliphilus;s__Sodaliphilus sp004557565		0.18716 ± 0.0717	0.00473 ± 0.00156	0.07141 ± 0.02107	0.00408 ± 0.00132	0.03297 ± 0.01183	0.00599 ± 0.00064
SUG1890	d__Bacteria;p__Bacteroidota;c__Bacteroidia;o__Bacteroidales;f__Muribaculaceae;g__Sodaliphilus;s__Sodaliphilus sp004557565		0.11671 ± 0.02493	0.00026 ± 0.00026	0.06799 ± 0.02093	ND	0.03219 ± 0.01143	0.00122 ± 0.00034
SUG1897	d__Bacteria;p__Bacteroidota;c__Bacteroidia;o__Bacteroidales;f__Muribaculaceae;g__Sodaliphilus;s__Sodaliphilus sp004557565		0.11569 ± 0.02496	0.00032 ± 0.00024	0.06566 ± 0.02131	ND	0.03194 ± 0.01141	0.00078 ± 0.0002
SUG1907	d__Bacteria;p__Bacteroidota;c__Bacteroidia;o__Bacteroidales;f__Muribaculaceae;g__Sodaliphilus;s__Sodaliphilus sp004557565		0.12891 ± 0.02679	0.0008 ± 0.0008	0.06751 ± 0.02104	ND	0.0336 ± 0.01174	0.00316 ± 0.0009
SUG1943	d__Bacteria;p__Bacteroidota;c__Bacteroidia;o__Bacteroidales;f__Muribaculaceae;g__Sodaliphilus;s__Sodaliphilus sp004557565		0.11578 ± 0.02477	0.00021 ± 0.00021	0.06426 ± 0.02098	ND	0.03149 ± 0.01151	0.00063 ± 0.00023
SUG1956	d__Bacteria;p__Bacteroidota;c__Bacteroidia;o__Bacteroidales;f__Muribaculaceae;g__Sodaliphilus;s__Sodaliphilus sp004557565		0.14455 ± 0.05169	0.00053 ± 0.00036	0.06558 ± 0.02005	0.00068 ± 0.00068	0.03199 ± 0.01114	0.00116 ± 0.00044
SUG1974	d__Bacteria;p__Bacteroidota;c__Bacteroidia;o__Bacteroidales;f__Muribaculaceae;g__Sodaliphilus;s__Sodaliphilus sp004557565		0.13119 ± 0.03074	0.00262 ± 0.00111	0.06664 ± 0.02004	0.00334 ± 0.00107	0.03287 ± 0.01157	0.00389 ± 0.00104
SUG1999	d__Bacteria;p__Bacteroidota;c__Bacteroidia;o__Bacteroidales;f__Muribaculaceae;g__Sodaliphilus;s__Sodaliphilus sp004557565		0.13136 ± 0.01994	0.002 ± 0.00083	0.06811 ± 0.022	0.00156 ± 0.00071	0.03382 ± 0.01197	0.00307 ± 0.0005
SUG2016	d__Bacteria;p__Bacteroidota;c__Bacteroidia;o__Bacteroidales;f__Muribaculaceae;g__Sodaliphilus;s__Sodaliphilus sp004557565		0.11495 ± 0.02449	0.00041 ± 0.00041	0.06504 ± 0.02065	ND	0.03188 ± 0.01147	0.00136 ± 0.00036
SUG2030	d__Bacteria;p__Bacteroidota;c__Bacteroidia;o__Bacteroidales;f__Muribaculaceae;g__Sodaliphilus;s__Sodaliphilus sp004557565		0.12476 ± 0.02567	0.00055 ± 0.00038	0.08344 ± 0.02916	0.00028 ± 0.00028	0.03701 ± 0.01221	0.00095 ± 0.00029
SUG2096	d__Bacteria;p__Bacteroidota;c__Bacteroidia;o__Bacteroidales;f__Muribaculaceae;g__Sodaliphilus;s__Sodaliphilus sp004557565		0.11894 ± 0.02604	0.00066 ± 0.00033	0.06418 ± 0.02099	0.0011 ± 0.0005	0.03674 ± 0.01326	0.002 ± 0.00034
SUG2144	d__Bacteria;p__Bacteroidota;c__Bacteroidia;o__Bacteroidales;f__Muribaculaceae;g__Sodaliphilus;s__Sodaliphilus sp004557565		0.11555 ± 0.02465	0.00041 ± 0.00041	0.06298 ± 0.02076	0.00024 ± 0.00024	0.03443 ± 0.01186	0.00249 ± 0.00043
SUG1425	d__Bacteria;p__Bacteroidota;c__Bacteroidia;o__Bacteroidales;f__Muribaculaceae;g__Sodaliphilus;s__Sodaliphilus sp004559845		0.00725 ± 0.00359	0.02805 ± 0.01594	0.00469 ± 0.00098	0.01128 ± 0.0049	0.01658 ± 0.00602	0.06918 ± 0.0227
SUG1448	d__Bacteria;p__Bacteroidota;c__Bacteroidia;o__Bacteroidales;f__Muribaculaceae;g__Sodaliphilus;s__Sodaliphilus sp004559845		0.00843 ± 0.00381	0.05697 ± 0.03245	0.00618 ± 0.00079	0.0316 ± 0.01317	0.02689 ± 0.00717	0.14342 ± 0.05667
SUG1484	d__Bacteria;p__Bacteroidota;c__Bacteroidia;o__Bacteroidales;f__Muribaculaceae;g__Sodaliphilus;s__Sodaliphilus sp004559845	↑ Pasture nursery; ↑Pasture sows	0.01005 ± 0.00335	0.15884 ± 0.11352	0.00958 ± 0.00104	0.08768 ± 0.0463	0.01698 ± 0.00571	0.24233 ± 0.05779
SUG1452	d__Bacteria;p__Bacteroidota;c__Bacteroidia;o__Bacteroidales;f__Muribaculaceae;g__UBA7173;s__		0.00126 ± 0.00034	0.01181 ± 0.00388	0.00341 ± 0.00023	0.00352 ± 0.00137	0.00517 ± 0.00191	0.0585 ± 0.02181
SUG1192	d__Bacteria;p__Bacteroidota;c__Bacteroidia;o__Bacteroidales;f__Muribaculaceae;g__UBA7173;s__UBA7173 sp004557825		0.00038 ± 0.00029	0.0279 ± 0.00864	0.00808 ± 0.00181	0.0183 ± 0.01202	0.00292 ± 0.00125	0.01579 ± 0.00787
SUG1268	d__Bacteria;p__Bacteroidota;c__Bacteroidia;o__Bacteroidales;f__Muribaculaceae;g__W0P31-042;s__W0P31-042 sp004557195		0.01218 ± 0.00643	0.05345 ± 0.02133	0.0005 ± 0.00026	0.00844 ± 0.00614	0.00663 ± 0.00312	0.09913 ± 0.01413
SUG1340	d__Bacteria;p__Bacteroidota;c__Bacteroidia;o__Bacteroidales;f__Muribaculaceae;g__W0P31-042;s__W0P31-042 sp004557195		0.01246 ± 0.00569	0.07112 ± 0.02915	0.00173 ± 0.00047	0.00904 ± 0.00581	0.00713 ± 0.00303	0.10825 ± 0.01606
SUG1469	d__Bacteria;p__Bacteroidota;c__Bacteroidia;o__Bacteroidales;f__Muribaculaceae;g__W0P31-042;s__W0P31-042 sp004557195		0.01686 ± 0.0061	0.06383 ± 0.01902	0.00652 ± 0.00202	0.01192 ± 0.00706	0.01019 ± 0.00343	0.13516 ± 0.0295
SUG1751	d__Bacteria;p__Bacteroidota;c__Bacteroidia;o__Bacteroidales;f__Muribaculaceae;g__W0P31-042;s__W0P31-042 sp004557195		0.02217 ± 0.01189	0.04457 ± 0.01676	0.0009 ± 0.0004	0.00836 ± 0.00618	0.01048 ± 0.00488	0.07924 ± 0.01171
SUG1248	d__Bacteria;p__Bacteroidota;c__Bacteroidia;o__Bacteroidales;f__P3;g__Onthomorpha;s__Onthomorpha sp004551865		0.02064 ± 0.0087	0.00974 ± 0.00295	0.00599 ± 0.00059	0.0051 ± 0.00156	0.05682 ± 0.01165	0.0786 ± 0.02669
SUG1331	d__Bacteria;p__Bacteroidota;c__Bacteroidia;o__Bacteroidales;f__P3;g__Onthomorpha;s__Onthomorpha sp004551865		0.0171 ± 0.00922	0.00501 ± 0.00262	0.00025 ± 0.00025	ND	0.051 ± 0.01146	0.16392 ± 0.07554
SUG1337	d__Bacteria;p__Bacteroidota;c__Bacteroidia;o__Bacteroidales;f__P3;g__Onthomorpha;s__Onthomorpha sp004551865		0.01913 ± 0.00901	0.0161 ± 0.00412	0.00633 ± 0.00096	0.00799 ± 0.00242	0.0521 ± 0.01175	0.20202 ± 0.09809
SUG1591	d__Bacteria;p__Bacteroidota;c__Bacteroidia;o__Bacteroidales;f__P3;g__Onthomorpha;s__Onthomorpha sp004551865		0.01554 ± 0.00889	0.02941 ± 0.02107	ND	ND	0.0512 ± 0.01155	0.04053 ± 0.01554
SUG2088	d__Bacteria;p__Bacteroidota;c__Bacteroidia;o__Bacteroidales;f__P3;g__Onthomorpha;s__Onthomorpha sp004551865		0.02459 ± 0.01087	0.00701 ± 0.00269	ND	ND	0.11885 ± 0.05167	0.04559 ± 0.01545
SUG2099	d__Bacteria;p__Bacteroidota;c__Bacteroidia;o__Bacteroidales;f__P3;g__Onthomorpha;s__Onthomorpha sp004551865		0.02656 ± 0.01123	0.00453 ± 0.00227	0.01375 ± 0.00069	0.00121 ± 0.00077	0.09115 ± 0.03232	0.04034 ± 0.01595
SUG2119	d__Bacteria;p__Bacteroidota;c__Bacteroidia;o__Bacteroidales;f__P3;g__Onthomorpha;s__Onthomorpha sp004551865		0.03813 ± 0.01978	0.00587 ± 0.00308	0.00093 ± 0.00093	ND	0.1032 ± 0.01956	0.05091 ± 0.01941
SUG2148	d__Bacteria;p__Bacteroidota;c__Bacteroidia;o__Bacteroidales;f__P3;g__Onthomorpha;s__Onthomorpha sp004551865		0.01883 ± 0.01045	0.00565 ± 0.00314	ND	ND	0.10534 ± 0.04935	0.05473 ± 0.02202
SUG1329	d__Bacteria;p__Bacteroidota;c__Bacteroidia;o__Bacteroidales;f__Paludibacteraceae;g__Aphodosoma;s__Aphodosoma sp900769035		0.38622 ± 0.34404	0.00364 ± 0.00168	0.0112 ± 0.00388	0.0011 ± 0.00035	0.1464 ± 0.04725	0.29031 ± 0.16551
SUG1349	d__Bacteria;p__Bacteroidota;c__Bacteroidia;o__Bacteroidales;f__Paludibacteraceae;g__RF16;s__RF16 sp016302585		0.00049 ± 0.00049	0.00541 ± 0.00394	0.00954 ± 0.00665	ND	0.23948 ± 0.09868	0.14443 ± 0.0537
SUG1521	d__Bacteria;p__Bacteroidota;c__Bacteroidia;o__Bacteroidales;f__Paludibacteraceae;g__RF16;s__RF16 sp016302585		ND	0.00484 ± 0.00348	0.0093 ± 0.00672	ND	0.23378 ± 0.09638	0.13675 ± 0.04328
SUG1346	d__Bacteria;p__Bacteroidota;c__Bacteroidia;o__Bacteroidales;f__Paludibacteraceae;g__UBA1723;s__UBA1723 sp002371265		ND	ND	ND	ND	ND	0.06859 ± 0.04607
SUG1711	d__Bacteria;p__Bacteroidota;c__Bacteroidia;o__Bacteroidales;f__Paludibacteraceae;g__UBA1754;s__UBA1754 sp015061145		ND	ND	ND	ND	0.00014 ± 0.00014	0.01841 ± 0.01638
SUG1507	d__Bacteria;p__Bacteroidota;c__Bacteroidia;o__Bacteroidales;f__Paludibacteraceae;g__W0P28-013;s__W0P28-013 sp004557405		ND	0.01172 ± 0.01154	ND	ND	0.0189 ± 0.01012	0.02593 ± 0.00814
SUG1573	d__Bacteria;p__Bacteroidota;c__Bacteroidia;o__Bacteroidales;f__Paludibacteraceae;g__W0P28-013;s__W0P28-013 sp004557405		0.00065 ± 0.00051	0.05221 ± 0.05167	ND	ND	0.01802 ± 0.0103	0.01879 ± 0.00474
SUG2120	d__Bacteria;p__Bacteroidota;c__Bacteroidia;o__Bacteroidales;f__Paludibacteraceae;g__W0P28-013;s__W0P28-013 sp004557405		ND	0.00577 ± 0.00533	ND	ND	0.0528 ± 0.04298	0.00978 ± 0.00258
SUG1850	d__Bacteria;p__Bacteroidota;c__Bacteroidia;o__Bacteroidales;f__Porphyromonadaceae;g__Porphyromonas;s__		ND	ND	0.00004 ± 0.00004	ND	0.12559 ± 0.07643	ND
SUG1854	d__Bacteria;p__Bacteroidota;c__Bacteroidia;o__Bacteroidales;f__Porphyromonadaceae;g__Porphyromonas;s__	↑ Conventional Sows	ND	ND	0.00176 ± 0.00122	ND	0.41394 ± 0.24973	ND
SUG2166	d__Bacteria;p__Bacteroidota;c__Bacteroidia;o__Bacteroidales;f__Porphyromonadaceae;g__Porphyromonas_A;s__		ND	ND	0.00006 ± 0.00006	ND	0.21525 ± 0.13747	ND
SUG2171	d__Bacteria;p__Bacteroidota;c__Bacteroidia;o__Bacteroidales;f__Porphyromonadaceae;g__Porphyromonas_A;s__		ND	ND	ND	ND	0.06693 ± 0.04894	ND
SUG2104	d__Bacteria;p__Bacteroidota;c__Bacteroidia;o__Bacteroidales;f__Porphyromonadaceae;g__Porphyromonas_A;s__Porphyromonas_A somerae	↑ Conventional Sows	ND	ND	0.01483 ± 0.00935	ND	0.6215 ± 0.31491	ND
SUG2109	d__Bacteria;p__Bacteroidota;c__Bacteroidia;o__Bacteroidales;f__Porphyromonadaceae;g__Porphyromonas_A;s__Porphyromonas_A sp004555765	↑ Conventional Sows	ND	ND	0.06651 ± 0.04476	ND	0.54497 ± 0.23326	ND
SUG2022	d__Bacteria;p__Bacteroidota;c__Bacteroidia;o__Bacteroidales;f__Rikenellaceae;g__Alistipes;s__Alistipes senegalensis		0.03388 ± 0.02052	0.00172 ± 0.00043	0.00005 ± 0.00005	0.00019 ± 0.00012	0.00026 ± 0.00019	0.00319 ± 0.00084
SUG1295	d__Bacteria;p__Bacteroidota;c__Bacteroidia;o__Bacteroidales;f__Tannerellaceae;g__Parabacteroides;s__		0.02508 ± 0.0155	0.01782 ± 0.00508	0.02022 ± 0.00265	0.00605 ± 0.00152	0.06116 ± 0.02069	0.10738 ± 0.02497
SUG2007	d__Bacteria;p__Bacteroidota;c__Bacteroidia;o__Bacteroidales;f__Tannerellaceae;g__Parabacteroides;s__		0.03099 ± 0.02266	0.01212 ± 0.00293	0.01955 ± 0.00296	0.0042 ± 0.00127	0.06518 ± 0.0236	0.07743 ± 0.01536
SUG1845	d__Bacteria;p__Bacteroidota;c__Bacteroidia;o__Bacteroidales;f__Tannerellaceae;g__Parabacteroides;s__Parabacteroides faecavium		0.04028 ± 0.01777	0.00877 ± 0.00171	0.00932 ± 0.00105	0.00608 ± 0.00142	0.00619 ± 0.00172	0.0061 ± 0.00088
SUG2107	d__Bacteria;p__Bacteroidota;c__Bacteroidia;o__Bacteroidales;f__Tannerellaceae;g__Parabacteroides;s__Parabacteroides faecavium		0.03463 ± 0.01665	0.00241 ± 0.00159	0.00142 ± 0.00035	0.00056 ± 0.00031	0.00103 ± 0.00049	0.00157 ± 0.00064
SUG1289	d__Bacteria;p__Bacteroidota;c__Bacteroidia;o__Bacteroidales;f__Tannerellaceae;g__Parabacteroides;s__Parabacteroides sp004562445		0.00481 ± 0.00306	0.00153 ± 0.00062	0.00473 ± 0.00073	0.00073 ± 0.00047	0.02203 ± 0.0083	0.02447 ± 0.00445
SUG1483	d__Bacteria;p__Bacteroidota;c__Bacteroidia;o__Bacteroidales;f__Tannerellaceae;g__Parabacteroides;s__Parabacteroides sp004562445		0.0043 ± 0.00305	0.00136 ± 0.00052	0.00315 ± 0.00066	0.00047 ± 0.00031	0.02113 ± 0.00811	0.023 ± 0.00432
SUG1512	d__Bacteria;p__Bacteroidota;c__Bacteroidia;o__Bacteroidales;f__Tannerellaceae;g__Parabacteroides;s__Parabacteroides sp004562445		0.00455 ± 0.00305	0.0018 ± 0.00072	0.00383 ± 0.00075	0.00062 ± 0.00035	0.02285 ± 0.00872	0.02506 ± 0.00443
SUG1518	d__Bacteria;p__Bacteroidota;c__Bacteroidia;o__Bacteroidales;f__Tannerellaceae;g__Parabacteroides;s__Parabacteroides sp004562445		0.00408 ± 0.00304	0.00089 ± 0.00036	0.00295 ± 0.00069	0.00035 ± 0.00023	0.02142 ± 0.00833	0.02224 ± 0.00421
SUG1886	d__Bacteria;p__Bacteroidota;c__Bacteroidia;o__Bacteroidales;f__Tannerellaceae;g__Parabacteroides;s__Parabacteroides sp004562445		0.01215 ± 0.01045	0.00218 ± 0.00061	0.00415 ± 0.00078	0.00206 ± 0.00054	0.02369 ± 0.00888	0.02198 ± 0.00385
SUG1921	d__Bacteria;p__Bacteroidota;c__Bacteroidia;o__Bacteroidales;f__Tannerellaceae;g__Parabacteroides;s__Parabacteroides sp004562445		0.03118 ± 0.02876	0.00266 ± 0.00069	0.00575 ± 0.00064	0.00264 ± 0.00067	0.0206 ± 0.0074	0.02139 ± 0.00362
SUG1496	d__Bacteria;p__Bacteroidota;c__Bacteroidia;o__Bacteroidales;f__UBA3663;g__UBA3663;s__UBA3663 sp004557315		0.00067 ± 0.00031	0.00127 ± 0.00058	0.00111 ± 0.00047	0.00193 ± 0.00064	0.05133 ± 0.03188	0.03395 ± 0.01669
SUG1342	d__Bacteria;p__Bacteroidota;c__Bacteroidia;o__Bacteroidales;f__UBA3824;g__UBA3824;s__UBA3824 sp017394445		ND	ND	ND	ND	ND	0.02363 ± 0.02363
SUG1283	d__Bacteria;p__Bacteroidota;c__Bacteroidia;o__Bacteroidales;f__UBA932;g__Coprenecus;s__		0.00805 ± 0.00226	0.00186 ± 0.00077	0.00171 ± 0.00038	0.00054 ± 0.00034	0.01371 ± 0.00355	0.06009 ± 0.0496
SUG1207	d__Bacteria;p__Bacteroidota;c__Bacteroidia;o__Bacteroidales;f__UBA932;g__Cryptobacteroides;s__		0.01172 ± 0.0027	0.04057 ± 0.02274	0.0018 ± 0.00059	0.04365 ± 0.02013	0.00387 ± 0.00253	0.04817 ± 0.01486
SUG1259	d__Bacteria;p__Bacteroidota;c__Bacteroidia;o__Bacteroidales;f__UBA932;g__Cryptobacteroides;s__		0.0063 ± 0.00213	0.0138 ± 0.00654	0.00539 ± 0.00138	0.00021 ± 0.00021	0.01683 ± 0.00492	0.05866 ± 0.01474
SUG1371	d__Bacteria;p__Bacteroidota;c__Bacteroidia;o__Bacteroidales;f__UBA932;g__Cryptobacteroides;s__	↑Pasture sows	0.011 ± 0.00187	0.00819 ± 0.00379	0.00552 ± 0.00097	0.00474 ± 0.00161	0.00965 ± 0.00333	0.25427 ± 0.06065
SUG1373	d__Bacteria;p__Bacteroidota;c__Bacteroidia;o__Bacteroidales;f__UBA932;g__Cryptobacteroides;s__		0.03128 ± 0.01052	0.01184 ± 0.00388	0.00574 ± 0.00063	0.00369 ± 0.00095	0.0259 ± 0.01002	0.13534 ± 0.03212
SUG1388	d__Bacteria;p__Bacteroidota;c__Bacteroidia;o__Bacteroidales;f__UBA932;g__Cryptobacteroides;s__		0.01048 ± 0.0023	0.01373 ± 0.00616	0.00137 ± 0.00031	0.00187 ± 0.00056	0.00848 ± 0.00279	0.04522 ± 0.01241
SUG1424	d__Bacteria;p__Bacteroidota;c__Bacteroidia;o__Bacteroidales;f__UBA932;g__Cryptobacteroides;s__		0.02721 ± 0.00522	0.02526 ± 0.00991	0.00955 ± 0.00311	0.00142 ± 0.00065	0.04158 ± 0.01045	0.20301 ± 0.06822
SUG2052	d__Bacteria;p__Bacteroidota;c__Bacteroidia;o__Bacteroidales;f__UBA932;g__Cryptobacteroides;s__	↑ Conventional nursery	0.50853 ± 0.113	0.04688 ± 0.01911	0.03242 ± 0.00674	0.01357 ± 0.00531	0.06702 ± 0.03417	0.05017 ± 0.0077
SUG2176	d__Bacteria;p__Bacteroidota;c__Bacteroidia;o__Bacteroidales;f__UBA932;g__Cryptobacteroides;s__		0.00306 ± 0.00158	0.00067 ± 0.00047	0.00368 ± 0.00129	0.00042 ± 0.00042	0.15324 ± 0.07129	0.00152 ± 0.00057
SUG2141	d__Bacteria;p__Bacteroidota;c__Bacteroidia;o__Bacteroidales;f__UBA932;g__Cryptobacteroides;s__Cryptobacteroides sp000432655		0.09593 ± 0.02472	0.01065 ± 0.00591	0.047 ± 0.01331	0.00876 ± 0.00438	0.15153 ± 0.08572	0.01511 ± 0.00265
SUG1888	d__Bacteria;p__Bacteroidota;c__Bacteroidia;o__Bacteroidales;f__UBA932;g__Cryptobacteroides;s__Cryptobacteroides sp000433355	↑ Conventional nursery; ↑ Conventional GF; ↑ Conventional Sows	1.08387 ± 0.35947	0.00112 ± 0.0005	0.38312 ± 0.07538	0.00283 ± 0.00164	0.6521 ± 0.53911	0.00826 ± 0.00381
SUG1583	d__Bacteria;p__Bacteroidota;c__Bacteroidia;o__Bacteroidales;f__UBA932;g__Cryptobacteroides;s__Cryptobacteroides sp000434935	↑ Conventional nursery	0.35544 ± 0.06323	0.04361 ± 0.02493	0.12518 ± 0.0133	0.05307 ± 0.01367	0.03531 ± 0.01665	0.02463 ± 0.01058
SUG1959	d__Bacteria;p__Bacteroidota;c__Bacteroidia;o__Bacteroidales;f__UBA932;g__Cryptobacteroides;s__Cryptobacteroides sp004552115	↑Pasture sows	0.60525 ± 0.35122	0.18138 ± 0.05635	0.04787 ± 0.00497	0.12422 ± 0.03939	0.09356 ± 0.0428	0.23765 ± 0.03764
SUG1978	d__Bacteria;p__Bacteroidota;c__Bacteroidia;o__Bacteroidales;f__UBA932;g__Cryptobacteroides;s__Cryptobacteroides sp004552115	↑Pasture sows	1.08302 ± 0.62966	0.18428 ± 0.05687	0.04852 ± 0.00499	0.127 ± 0.04046	0.09407 ± 0.0407	0.24946 ± 0.03829
SUG2002	d__Bacteria;p__Bacteroidota;c__Bacteroidia;o__Bacteroidales;f__UBA932;g__Cryptobacteroides;s__Cryptobacteroides sp004552115	↑Pasture sows	0.71197 ± 0.43659	0.1838 ± 0.05701	0.04675 ± 0.00486	0.12682 ± 0.04035	0.09381 ± 0.04149	0.23126 ± 0.03728
SUG1375	d__Bacteria;p__Bacteroidota;c__Bacteroidia;o__Bacteroidales;f__UBA932;g__Cryptobacteroides;s__Cryptobacteroides sp004552965	↑Pasture sows	0.0416 ± 0.01507	0.08094 ± 0.03443	0.00362 ± 0.00132	0.00444 ± 0.00243	0.01236 ± 0.00495	0.28099 ± 0.06948
SUG1482	d__Bacteria;p__Bacteroidota;c__Bacteroidia;o__Bacteroidales;f__UBA932;g__Cryptobacteroides;s__Cryptobacteroides sp004552965	↑Pasture sows	0.0462 ± 0.0142	0.07641 ± 0.03263	0.00431 ± 0.00143	0.005 ± 0.00221	0.01359 ± 0.00549	0.25294 ± 0.05464
SUG1838	d__Bacteria;p__Bacteroidota;c__Bacteroidia;o__Bacteroidales;f__UBA932;g__Cryptobacteroides;s__Cryptobacteroides sp004552965		0.08595 ± 0.03296	0.04276 ± 0.01772	0.00945 ± 0.00193	0.00412 ± 0.00139	0.01933 ± 0.007	0.13196 ± 0.02946
SUG1971	d__Bacteria;p__Bacteroidota;c__Bacteroidia;o__Bacteroidales;f__UBA932;g__Cryptobacteroides;s__Cryptobacteroides sp004552965		0.10855 ± 0.03759	0.04344 ± 0.01832	0.00588 ± 0.00167	0.00367 ± 0.00146	0.02008 ± 0.00797	0.13762 ± 0.03105
SUG2069	d__Bacteria;p__Bacteroidota;c__Bacteroidia;o__Bacteroidales;f__UBA932;g__Cryptobacteroides;s__Cryptobacteroides sp004552965		0.06989 ± 0.02562	0.0464 ± 0.01966	0.00748 ± 0.00185	0.004 ± 0.00172	0.02227 ± 0.01079	0.14359 ± 0.03227
SUG1275	d__Bacteria;p__Bacteroidota;c__Bacteroidia;o__Bacteroidales;f__UBA932;g__Cryptobacteroides;s__Cryptobacteroides sp004554455		0.0314 ± 0.01329	0.03832 ± 0.02065	0.01071 ± 0.00296	0.0023 ± 0.00076	0.07166 ± 0.03045	0.14593 ± 0.03575
SUG1485	d__Bacteria;p__Bacteroidota;c__Bacteroidia;o__Bacteroidales;f__UBA932;g__Cryptobacteroides;s__Cryptobacteroides sp004554455		0.03694 ± 0.01359	0.03602 ± 0.01776	0.01161 ± 0.00307	0.0024 ± 0.00069	0.07454 ± 0.03171	0.15567 ± 0.03756
SUG1637	d__Bacteria;p__Bacteroidota;c__Bacteroidia;o__Bacteroidales;f__UBA932;g__Cryptobacteroides;s__Cryptobacteroides sp004554455		0.03911 ± 0.01333	0.05123 ± 0.03071	0.01259 ± 0.00308	0.00373 ± 0.00086	0.0771 ± 0.03194	0.13749 ± 0.03039
SUG2124	d__Bacteria;p__Bacteroidota;c__Bacteroidia;o__Bacteroidales;f__UBA932;g__Cryptobacteroides;s__Cryptobacteroides sp004554455		0.07117 ± 0.0262	0.02873 ± 0.01455	0.02354 ± 0.00596	0.00426 ± 0.0011	0.15144 ± 0.06364	0.10477 ± 0.02322
SUG2038	d__Bacteria;p__Bacteroidota;c__Bacteroidia;o__Bacteroidales;f__UBA932;g__Cryptobacteroides;s__Cryptobacteroides sp004555145		0.07411 ± 0.03052	0.01379 ± 0.00479	0.0115 ± 0.00161	0.00429 ± 0.001	0.03604 ± 0.00756	0.16781 ± 0.0494
SUG1520	d__Bacteria;p__Bacteroidota;c__Bacteroidia;o__Bacteroidales;f__UBA932;g__Cryptobacteroides;s__Cryptobacteroides sp004556005	↑Pasture sows	0.01521 ± 0.00574	0.01998 ± 0.00834	0.00433 ± 0.00148	0.00171 ± 0.00048	0.02588 ± 0.01058	0.5508 ± 0.16605
SUG1155	d__Bacteria;p__Bacteroidota;c__Bacteroidia;o__Bacteroidales;f__UBA932;g__Cryptobacteroides;s__Cryptobacteroides sp016293535		0.00285 ± 0.00076	0.005 ± 0.00298	0.00011 ± 0.00011	0.00018 ± 0.00018	0.00228 ± 0.00071	0.04846 ± 0.01284
SUG1508	d__Bacteria;p__Bacteroidota;c__Bacteroidia;o__Bacteroidales;f__UBA932;g__Cryptobacteroides;s__Cryptobacteroides sp016295245		0.00308 ± 0.00095	0.00241 ± 0.00094	0.00031 ± 0.00014	0.00046 ± 0.00029	0.02232 ± 0.01772	0.86151 ± 0.46984
SUG1306	d__Bacteria;p__Bacteroidota;c__Bacteroidia;o__Bacteroidales;f__UBA932;g__Cryptobacteroides;s__Cryptobacteroides sp016295455		0.01972 ± 0.00676	0.01624 ± 0.00568	0.00256 ± 0.00057	0.00421 ± 0.00095	0.06398 ± 0.02157	0.49202 ± 0.17287
SUG2012	d__Bacteria;p__Bacteroidota;c__Bacteroidia;o__Bacteroidales;f__UBA932;g__Cryptobacteroides;s__Cryptobacteroides sp900316045		0.00743 ± 0.00225	0.00167 ± 0.00101	0.06546 ± 0.02535	0.00201 ± 0.00158	0.01015 ± 0.00414	0.00418 ± 0.0008
SUG1970	d__Bacteria;p__Bacteroidota;c__Bacteroidia;o__Bacteroidales;f__UBA932;g__Cryptobacteroides;s__Cryptobacteroides sp900545245	↑ Conventional nursery	0.61319 ± 0.50152	0.00161 ± 0.00068	0.03185 ± 0.00763	0.00076 ± 0.00035	0.00914 ± 0.00446	0.00921 ± 0.00227
SUG2079	d__Bacteria;p__Bacteroidota;c__Bacteroidia;o__Bacteroidales;f__UBA932;g__Cryptobacteroides;s__Cryptobacteroides sp900546445		0.15483 ± 0.094	0.00193 ± 0.00078	0.07 ± 0.02772	ND	0.05145 ± 0.02215	0.00499 ± 0.00099
SUG1261	d__Bacteria;p__Bacteroidota;c__Bacteroidia;o__Bacteroidales;f__UBA932;g__Cryptobacteroides;s__Cryptobacteroides sp900546925		0.07408 ± 0.02151	0.0499 ± 0.02111	0.20018 ± 0.02177	0.1362 ± 0.03714	0.07992 ± 0.04554	0.00753 ± 0.00147
SUG2108	d__Bacteria;p__Bacteroidota;c__Bacteroidia;o__Bacteroidales;f__UBA932;g__Cryptobacteroides;s__Cryptobacteroides sp900769905		0.07772 ± 0.01708	0.00574 ± 0.00155	0.02456 ± 0.00216	0.00372 ± 0.0008	0.19145 ± 0.05999	0.02144 ± 0.00443
SUG1334	d__Bacteria;p__Bacteroidota;c__Bacteroidia;o__Bacteroidales;f__UBA932;g__Egerieousia;s__Egerieousia sp004561775		0.11575 ± 0.04942	0.00676 ± 0.00288	0.01787 ± 0.00446	0.00024 ± 0.00024	0.06399 ± 0.02217	0.08931 ± 0.0314
SUG1840	d__Bacteria;p__Bacteroidota;c__Bacteroidia;o__Bacteroidales;f__UBA932;g__Egerieousia;s__Egerieousia sp004561775		0.24959 ± 0.13486	0.00526 ± 0.00175	0.01997 ± 0.00438	0.00199 ± 0.00065	0.06848 ± 0.02274	0.03633 ± 0.01019
SUG2001	d__Bacteria;p__Bacteroidota;c__Bacteroidia;o__Bacteroidales;f__UBA932;g__Egerieousia;s__Egerieousia sp004561775		0.13526 ± 0.05024	0.00335 ± 0.00148	0.01975 ± 0.00456	0.00023 ± 0.00023	0.07079 ± 0.02492	0.03324 ± 0.01063
SUG1887	d__Bacteria;p__Bacteroidota;c__Bacteroidia;o__Bacteroidales;f__W3P20-009;g__W3P20-009;s__		0.02654 ± 0.02169	0.00016 ± 0.00016	0.00006 ± 0.00006	ND	0.00265 ± 0.00114	0.00117 ± 0.00029
SUG1427	d__Bacteria;p__Bacteroidota;c__Bacteroidia;o__Bacteroidales;f__W3P20-009;g__W3P20-009;s__W3P20-009 sp900766825		0.01703 ± 0.00914	0.00699 ± 0.00561	0.00736 ± 0.00172	ND	0.00712 ± 0.00215	0.11195 ± 0.03913
SUG1239	d__Bacteria;p__Bacteroidota;c__Bacteroidia;o__Bacteroidales;f__WCHB1-69;g__F23-D06;s__F23-D06 sp017438945		ND	ND	ND	ND	ND	0.14107 ± 0.14107
SUG1605	d__Bacteria;p__Bacteroidota;c__Bacteroidia;o__Bacteroidales;f__WCHB1-69;g__UBA1756;s__UBA1756 sp017506175		ND	ND	ND	ND	ND	1.56718 ± 1.56718
SUG1746	d__Bacteria;p__Bdellovibriota_C;c__UBA2361;o__UBA2361;f__;g__;s__		0.00388 ± 0.00388	ND	0.00157 ± 0.00103	ND	0.04544 ± 0.02414	0.01108 ± 0.011
SUG1253	d__Bacteria;p__Campylobacterota;c__Campylobacteria;o__Campylobacterales;f__Campylobacteraceae;g__Campylobacter;s__	↑ Conventional GF	0.04108 ± 0.01091	0.02976 ± 0.0128	0.08297 ± 0.02859	0.00872 ± 0.00371	0.01189 ± 0.00521	0.03756 ± 0.02113
SUG1796	d__Bacteria;p__Campylobacterota;c__Campylobacteria;o__Campylobacterales;f__Campylobacteraceae;g__Campylobacter;s__		0.03002 ± 0.00443	0.00684 ± 0.00315	0.12735 ± 0.04917	0.00155 ± 0.00069	0.01175 ± 0.00514	0.00263 ± 0.00133
SUG1859	d__Bacteria;p__Campylobacterota;c__Campylobacteria;o__Campylobacterales;f__Campylobacteraceae;g__Campylobacter;s__		0.03248 ± 0.00833	0.00426 ± 0.00217	0.08202 ± 0.0287	0.00033 ± 0.00016	0.00764 ± 0.00423	0.00169 ± 0.00091
SUG1881	d__Bacteria;p__Campylobacterota;c__Campylobacteria;o__Campylobacterales;f__Campylobacteraceae;g__Campylobacter;s__		0.03691 ± 0.02883	0.00135 ± 0.00078	0.0522 ± 0.01944	0.00004 ± 0.00004	0.00276 ± 0.00148	0.00042 ± 0.00022
SUG1896	d__Bacteria;p__Campylobacterota;c__Campylobacteria;o__Campylobacterales;f__Campylobacteraceae;g__Campylobacter;s__		0.03964 ± 0.01613	0.00441 ± 0.00242	0.10551 ± 0.03663	0.00033 ± 0.00016	0.0084 ± 0.00456	0.00153 ± 0.00084
SUG2005	d__Bacteria;p__Campylobacterota;c__Campylobacteria;o__Campylobacterales;f__Campylobacteraceae;g__Campylobacter;s__		0.09096 ± 0.06384	0.00529 ± 0.0026	0.08644 ± 0.03098	0.00044 ± 0.00021	0.01003 ± 0.0053	0.00188 ± 0.00101
SUG2082	d__Bacteria;p__Campylobacterota;c__Campylobacteria;o__Campylobacterales;f__Campylobacteraceae;g__Campylobacter;s__		0.02018 ± 0.00344	0.00423 ± 0.00236	0.1111 ± 0.03902	0.00045 ± 0.0002	0.01393 ± 0.00902	0.00129 ± 0.00068
SUG1442	d__Bacteria;p__Campylobacterota;c__Campylobacteria;o__Campylobacterales;f__Campylobacteraceae;g__Campylobacter;s__Campylobacter lanienae		0.01337 ± 0.0068	0.00235 ± 0.00111	0.02843 ± 0.00973	0.00051 ± 0.00051	0.02044 ± 0.00633	0.02572 ± 0.01514
SUG2130	d__Bacteria;p__Campylobacterota;c__Campylobacteria;o__Campylobacterales;f__Campylobacteraceae;g__Campylobacter;s__Campylobacter lanienae		0.00361 ± 0.00244	0.00051 ± 0.00036	0.12206 ± 0.0521	0.00004 ± 0.00004	0.03774 ± 0.0135	0.00505 ± 0.00262
SUG2162	d__Bacteria;p__Campylobacterota;c__Campylobacteria;o__Campylobacterales;f__Campylobacteraceae;g__Campylobacter_B;s__Campylobacter_B hominis	↑ Conventional GF; ↑ Conventional Sows	ND	ND	0.33444 ± 0.28268	ND	1.75443 ± 0.57679	ND
SUG2163	d__Bacteria;p__Campylobacterota;c__Campylobacteria;o__Campylobacterales;f__Campylobacteraceae;g__Campylobacter_D;s__Campylobacter_D coli	↑ Conventional Sows	0.00634 ± 0.00214	ND	0.00695 ± 0.00199	ND	0.26364 ± 0.17938	ND
SUG1811	d__Bacteria;p__Campylobacterota;c__Campylobacteria;o__Campylobacterales;f__Helicobacteraceae;g__Helicobacter_A;s__Helicobacter_A bilis_B		0.01842 ± 0.011	0.00005 ± 0.00005	0.00353 ± 0.00129	ND	0.07682 ± 0.06075	ND
SUG1309	d__Bacteria;p__Campylobacterota;c__Campylobacteria;o__Campylobacterales;f__Helicobacteraceae;g__Helicobacter_D;s__Helicobacter_D sp900770765		0.00029 ± 0.00029	ND	0.00663 ± 0.00381	ND	0.00739 ± 0.00236	0.03436 ± 0.03418
SUG1784	d__Bacteria;p__Campylobacterota;c__Campylobacteria;o__Campylobacterales;f__Helicobacteraceae;g__Helicobacter_F;s__Helicobacter_F sp002287135		0.08663 ± 0.05503	ND	0.00176 ± 0.00045	ND	0.00951 ± 0.00573	ND
SUG2101	d__Bacteria;p__Campylobacterota;c__Campylobacteria;o__Campylobacterales;f__Helicobacteraceae;g__Helicobacter_F;s__Helicobacter_F sp003288805		0.00648 ± 0.00191	0.00099 ± 0.00099	0.15272 ± 0.07149	ND	0.11449 ± 0.09767	0.0001 ± 0.00008
SUG1175	d__Bacteria;p__Chlamydiota;c__Chlamydiia;o__Chlamydiales;f__Chlamydiaceae;g__Chlamydia;s__Chlamydia suis		ND	0.02972 ± 0.01397	0.01733 ± 0.00626	0.00124 ± 0.00031	ND	0.00046 ± 0.00022
SUG1760	d__Bacteria;p__Chlamydiota;c__Chlamydiia;o__Chlamydiales;f__Chlamydiaceae;g__Chlamydia;s__Chlamydia suis		ND	0.00839 ± 0.00368	0.0539 ± 0.01913	0.00048 ± 0.00016	ND	0.00028 ± 0.00013
SUG1241	d__Bacteria;p__Desulfobacterota;c__Desulfovibrionia;o__Desulfovibrionales;f__Desulfovibrionaceae;g__;s__		0.00537 ± 0.00101	0.00076 ± 0.00029	0.00088 ± 0.00026	ND	0.00304 ± 0.00073	0.05103 ± 0.02655
SUG2151	d__Bacteria;p__Desulfobacterota;c__Desulfovibrionia;o__Desulfovibrionales;f__Desulfovibrionaceae;g__Desulfovibrio;s__Desulfovibrio sp900319575		0.01384 ± 0.01248	0.06069 ± 0.04238	0.02888 ± 0.00481	0.07356 ± 0.03367	0.01748 ± 0.00857	0.02373 ± 0.01259
SUG1211	d__Bacteria;p__Desulfobacterota;c__Desulfovibrionia;o__Desulfovibrionales;f__Desulfovibrionaceae;g__Desulfovibrio;s__Desulfovibrio sp900556755		0.1716 ± 0.03572	0.00832 ± 0.0069	0.02062 ± 0.00821	0.00022 ± 0.00015	0.10583 ± 0.02229	0.02526 ± 0.0088
SUG1291	d__Bacteria;p__Desulfobacterota;c__Desulfovibrionia;o__Desulfovibrionales;f__Desulfovibrionaceae;g__Lawsonia;s__		0.00312 ± 0.00312	ND	0.00012 ± 0.00012	ND	0.00756 ± 0.00327	0.02407 ± 0.00812
SUG1247	d__Bacteria;p__Elusimicrobiota;c__Elusimicrobia;o__Elusimicrobiales;f__Elusimicrobiaceae;g__UBA1174;s__		ND	ND	ND	ND	ND	0.05465 ± 0.03466
SUG1257	d__Bacteria;p__Elusimicrobiota;c__Elusimicrobia;o__Elusimicrobiales;f__Elusimicrobiaceae;g__UBA1436;s__		ND	0.00072 ± 0.00072	ND	ND	0.01264 ± 0.01209	0.00847 ± 0.00492
SUG2094	d__Bacteria;p__Elusimicrobiota;c__Elusimicrobia;o__Elusimicrobiales;f__Elusimicrobiaceae;g__UBA1436;s__		0.00109 ± 0.0007	0.00073 ± 0.00073	0.00018 ± 0.00018	ND	0.05042 ± 0.04808	0.00548 ± 0.00321
SUG2138	d__Bacteria;p__Elusimicrobiota;c__Elusimicrobia;o__Elusimicrobiales;f__Elusimicrobiaceae;g__UBA1436;s__		0.00609 ± 0.00575	0.00008 ± 0.00008	0.00782 ± 0.00677	ND	0.02716 ± 0.02638	0.0016 ± 0.00096
SUG2132	d__Bacteria;p__Elusimicrobiota;c__Elusimicrobia;o__Elusimicrobiales;f__Elusimicrobiaceae;g__UBA1436;s__UBA1436 sp900540405		0.00045 ± 0.00022	0.00005 ± 0.00005	0.00476 ± 0.00194	ND	0.03231 ± 0.03075	0.00013 ± 0.00009
SUG1379	d__Bacteria;p__Fibrobacterota;c__Fibrobacteria;o__Fibrobacterales;f__Fibrobacteraceae;g__Fibrobacter;s__Fibrobacter sp900142475		0.00061 ± 0.00039	ND	0.00094 ± 0.00068	ND	0.01276 ± 0.00467	0.16502 ± 0.13943
SUG2140	d__Bacteria;p__Fibrobacterota;c__Fibrobacteria;o__Fibrobacterales;f__Fibrobacteraceae;g__Fibrobacter;s__Fibrobacter sp900142475		0.00097 ± 0.00062	ND	0.0084 ± 0.0071	ND	0.13195 ± 0.04899	0.14823 ± 0.108
SUG1810	d__Bacteria;p__Fibrobacterota;c__Fibrobacteria;o__Fibrobacterales;f__Fibrobacteraceae;g__Hallerella;s__Hallerella intestinalis		0.07736 ± 0.0452	0.00324 ± 0.00286	0.02384 ± 0.00795	ND	0.01164 ± 0.00479	0.00259 ± 0.00103
SUG1288	d__Bacteria;p__Fibrobacterota;c__Fibrobacteria;o__Fibrobacterales;f__Fibrobacteraceae;g__Hallerella;s__Hallerella succinigenes		0.00059 ± 0.00038	0.00005 ± 0.00005	0.00077 ± 0.00027	ND	0.00369 ± 0.00197	0.04248 ± 0.01664
SUG1600	d__Bacteria;p__Bacillota;c__Bacilli;o__Erysipelotrichales;f__Coprobacillaceae;g__Catenibacterium;s__Catenibacterium mitsuokai		0.20448 ± 0.07597	1.14124 ± 0.49636	0.43841 ± 0.05369	0.28372 ± 0.1125	0.15429 ± 0.05908	0.0559 ± 0.03764
SUG1686	d__Bacteria;p__Bacillota;c__Bacilli;o__Erysipelotrichales;f__Coprobacillaceae;g__Intestinibaculum;s__Intestinibaculum porci	↑ Pasture nursery; ↑ Pasture GF; ↑Pasture sows	0.00046 ± 0.00046	0.61367 ± 0.25011	0.00204 ± 0.00157	0.64589 ± 0.24056	0.00013 ± 0.00013	0.24428 ± 0.17067
SUG1716	d__Bacteria;p__Bacillota;c__Bacilli;o__Erysipelotrichales;f__Coprobacillaceae;g__Intestinibaculum;s__Intestinibaculum porci	↑ Pasture nursery; ↑ Pasture GF; ↑Pasture sows	0.00021 ± 0.00021	0.57201 ± 0.23235	0.00205 ± 0.00158	0.59512 ± 0.21154	0.00005 ± 0.00005	0.22814 ± 0.1602
SUG1641	d__Bacteria;p__Bacillota;c__Bacilli;o__Erysipelotrichales;f__Coprobacillaceae;g__Sharpea;s__Sharpea azabuensis	↑ Pasture nursery; ↑ Pasture GF; ↑Pasture sows	0.00268 ± 0.0017	0.44789 ± 0.17014	0.00255 ± 0.00061	0.70559 ± 0.33933	0.00141 ± 0.00053	0.23435 ± 0.14605
SUG1543	d__Bacteria;p__Bacillota;c__Bacilli;o__Erysipelotrichales;f__Coprobacillaceae;g__Sharpea;s__Sharpea porci	↑ Pasture nursery; ↑ Pasture GF	0.00698 ± 0.00385	0.2991 ± 0.12636	0.00428 ± 0.00087	0.55803 ± 0.25435	0.00236 ± 0.00109	0.04334 ± 0.01561
SUG1343	d__Bacteria;p__Bacillota;c__Bacilli;o__Erysipelotrichales;f__Erysipelotrichaceae;g__;s__		0.00801 ± 0.0031	0.0066 ± 0.00189	0.00084 ± 0.00036	0.00127 ± 0.00032	0.01684 ± 0.00723	0.06452 ± 0.01706
SUG1631	d__Bacteria;p__Bacillota;c__Bacilli;o__Erysipelotrichales;f__Erysipelotrichaceae;g__;s__		0.00398 ± 0.00195	0.04601 ± 0.02225	0.00311 ± 0.00068	0.01363 ± 0.00503	0.00798 ± 0.00289	0.03054 ± 0.00818
SUG1924	d__Bacteria;p__Bacillota;c__Bacilli;o__Erysipelotrichales;f__Erysipelotrichaceae;g__;s__		0.00642 ± 0.00289	0.02922 ± 0.01336	0.0055 ± 0.0011	0.00904 ± 0.00345	0.01257 ± 0.00449	0.02152 ± 0.00557
SUG1666	d__Bacteria;p__Bacillota;c__Bacilli;o__Erysipelotrichales;f__Erysipelotrichaceae;g__Absicoccus;s__Absicoccus porci		0.01123 ± 0.00519	0.06438 ± 0.02464	0.03993 ± 0.0087	0.10256 ± 0.0279	0.00076 ± 0.00072	0.00635 ± 0.00384
SUG1793	d__Bacteria;p__Bacillota;c__Bacilli;o__Erysipelotrichales;f__Erysipelotrichaceae;g__Absicoccus;s__Absicoccus porci		0.01977 ± 0.00897	0.03849 ± 0.01488	0.09889 ± 0.0233	0.05738 ± 0.01545	0.00211 ± 0.00201	0.00399 ± 0.00231
SUG1195	d__Bacteria;p__Bacillota;c__Bacilli;o__Erysipelotrichales;f__Erysipelotrichaceae;g__Bulleidia;s__		ND	0.01175 ± 0.00485	0.00067 ± 0.00022	0.02354 ± 0.00743	ND	0.00242 ± 0.00136
SUG1395	d__Bacteria;p__Bacillota;c__Bacilli;o__Erysipelotrichales;f__Erysipelotrichaceae;g__Bulleidia;s__Bulleidia intestinalis		0.00368 ± 0.00301	0.05592 ± 0.03433	0.02561 ± 0.008	0.0803 ± 0.02068	ND	0.02891 ± 0.01776
SUG1718	d__Bacteria;p__Bacillota;c__Bacilli;o__Erysipelotrichales;f__Erysipelotrichaceae;g__Bulleidia;s__Bulleidia intestinalis		0.00311 ± 0.00256	0.04183 ± 0.02533	0.0247 ± 0.00806	0.08106 ± 0.01958	ND	0.02194 ± 0.01325
SUG1872	d__Bacteria;p__Bacillota;c__Bacilli;o__Erysipelotrichales;f__Erysipelotrichaceae;g__Bulleidia;s__Bulleidia intestinalis		0.00421 ± 0.00318	0.04559 ± 0.02519	0.04884 ± 0.01751	0.06994 ± 0.01623	ND	0.02104 ± 0.01243
SUG1221	d__Bacteria;p__Bacillota;c__Bacilli;o__Erysipelotrichales;f__Erysipelotrichaceae;g__Bulleidia;s__Bulleidia massiliensis		ND	0.05759 ± 0.02282	0.00275 ± 0.00255	0.08848 ± 0.03818	ND	0.0035 ± 0.00172
SUG1537	d__Bacteria;p__Bacillota;c__Bacilli;o__Erysipelotrichales;f__Erysipelotrichaceae;g__Bulleidia;s__Bulleidia massiliensis		ND	0.0571 ± 0.02294	0.00324 ± 0.00303	0.10221 ± 0.04893	ND	0.00379 ± 0.00184
SUG1561	d__Bacteria;p__Bacillota;c__Bacilli;o__Erysipelotrichales;f__Erysipelotrichaceae;g__Bulleidia;s__Bulleidia massiliensis		0.00022 ± 0.00022	0.05837 ± 0.02179	0.00441 ± 0.0033	0.08357 ± 0.0327	0.00015 ± 0.00015	0.00611 ± 0.00271
SUG1616	d__Bacteria;p__Bacillota;c__Bacilli;o__Erysipelotrichales;f__Erysipelotrichaceae;g__Bulleidia;s__Bulleidia massiliensis		ND	0.10065 ± 0.04175	0.00332 ± 0.00307	0.1056 ± 0.04521	ND	0.00501 ± 0.00261
SUG1667	d__Bacteria;p__Bacillota;c__Bacilli;o__Erysipelotrichales;f__Erysipelotrichaceae;g__Bulleidia;s__Bulleidia massiliensis		ND	0.05589 ± 0.02222	0.00377 ± 0.00354	0.12482 ± 0.0623	ND	0.00352 ± 0.00167
SUG1565	d__Bacteria;p__Bacillota;c__Bacilli;o__Erysipelotrichales;f__Erysipelotrichaceae;g__Bulleidia;s__Bulleidia sp016293365		0.12016 ± 0.05084	0.28227 ± 0.11022	0.08182 ± 0.01228	0.09711 ± 0.0248	0.05797 ± 0.01757	0.07839 ± 0.0227
SUG2010	d__Bacteria;p__Bacillota;c__Bacilli;o__Erysipelotrichales;f__Erysipelotrichaceae;g__Bulleidia;s__Bulleidia sp900539965		0.01777 ± 0.00747	0.0016 ± 0.0003	0.14146 ± 0.01574	0.0012 ± 0.00034	0.00923 ± 0.007	0.00063 ± 0.00019
SUG1409	d__Bacteria;p__Bacillota;c__Bacilli;o__Erysipelotrichales;f__Erysipelotrichaceae;g__Bulleidia;s__Bulleidia timonensis		0.00008 ± 0.00008	0.05147 ± 0.01657	0.01177 ± 0.00357	0.08355 ± 0.01984	ND	0.01712 ± 0.01044
SUG1557	d__Bacteria;p__Bacillota;c__Bacilli;o__Erysipelotrichales;f__Erysipelotrichaceae;g__Bulleidia;s__Bulleidia timonensis		ND	0.06888 ± 0.03088	0.01125 ± 0.00329	0.06978 ± 0.01568	ND	0.01349 ± 0.0085
SUG1597	d__Bacteria;p__Bacillota;c__Bacilli;o__Erysipelotrichales;f__Erysipelotrichaceae;g__Bulleidia;s__Bulleidia timonensis		0.00366 ± 0.00027	0.07025 ± 0.02233	0.01419 ± 0.00334	0.09245 ± 0.02178	0.00138 ± 0.0005	0.01983 ± 0.0103
SUG1713	d__Bacteria;p__Bacillota;c__Bacilli;o__Erysipelotrichales;f__Erysipelotrichaceae;g__Bulleidia;s__Bulleidia timonensis		0.00042 ± 0.00042	0.04788 ± 0.01531	0.01075 ± 0.00288	0.0794 ± 0.01596	0.00065 ± 0.0005	0.01402 ± 0.00821
SUG2011	d__Bacteria;p__Bacillota;c__Bacilli;o__Erysipelotrichales;f__Erysipelotrichaceae;g__Bulleidia;s__Bulleidia timonensis		0.00282 ± 0.00135	0.03345 ± 0.01039	0.06887 ± 0.01969	0.05555 ± 0.01114	ND	0.00966 ± 0.00559
SUG1822	d__Bacteria;p__Bacillota;c__Bacilli;o__Erysipelotrichales;f__Erysipelotrichaceae;g__Floccifex;s__		ND	0.00045 ± 0.00019	0.04252 ± 0.01916	ND	0.00427 ± 0.004	0.00035 ± 0.00011
SUG2183	d__Bacteria;p__Bacillota;c__Bacilli;o__Erysipelotrichales;f__Erysipelotrichaceae;g__Floccifex;s__Floccifex porci		0.02938 ± 0.01484	0.09673 ± 0.03569	0.01337 ± 0.00428	0.02546 ± 0.0135	0.04238 ± 0.015	0.06014 ± 0.0136
SUG1671	d__Bacteria;p__Bacillota;c__Bacilli;o__Erysipelotrichales;f__Erysipelotrichaceae;g__Holdemanella;s__Holdemanella porci		0.08109 ± 0.02313	0.28047 ± 0.07324	0.18708 ± 0.02602	0.20612 ± 0.02756	0.04553 ± 0.01134	0.03011 ± 0.01597
SUG1660	d__Bacteria;p__Bacillota;c__Bacilli;o__Erysipelotrichales;f__Erysipelotrichaceae;g__RGIG4607;s__		ND	0.00019 ± 0.00012	ND	ND	0.00031 ± 0.00017	0.01732 ± 0.00637
SUG1577	d__Bacteria;p__Bacillota;c__Bacilli;o__Erysipelotrichales;f__Erysipelotrichaceae;g__UBA1783;s__UBA1783 sp016302195		0.03037 ± 0.01053	0.07643 ± 0.0244	0.01649 ± 0.00207	0.05946 ± 0.01076	0.04209 ± 0.01311	0.0541 ± 0.01787
SUG1439	d__Bacteria;p__Bacillota;c__Bacilli;o__Erysipelotrichales;f__Erysipelotrichaceae;g__UBA636;s__		0.0039 ± 0.00042	0.01018 ± 0.00333	0.00357 ± 0.00024	0.00274 ± 0.00074	0.00735 ± 0.00169	0.0343 ± 0.00567
SUG1274	d__Bacteria;p__Bacillota;c__Bacilli;o__Erysipelotrichales;f__Erysipelotrichaceae;g__UBA636;s__UBA636 sp002299675		0.00484 ± 0.00194	0.03787 ± 0.01451	0.00778 ± 0.00102	0.00357 ± 0.00158	0.0075 ± 0.002	0.03293 ± 0.0057
SUG1330	d__Bacteria;p__Bacillota;c__Bacilli;o__Erysipelotrichales;f__Erysipelotrichaceae;g__UBA636;s__UBA636 sp002299675		0.00288 ± 0.00186	0.03538 ± 0.01369	0.00465 ± 0.00081	0.00328 ± 0.00141	0.00582 ± 0.00154	0.03156 ± 0.0055
SUG1414	d__Bacteria;p__Bacillota;c__Bacilli;o__Erysipelotrichales;f__Erysipelotrichaceae;g__UBA636;s__UBA636 sp002299675		0.00415 ± 0.00169	0.0604 ± 0.01247	0.00706 ± 0.00132	0.02443 ± 0.00663	0.00759 ± 0.00196	0.035 ± 0.00531
SUG1449	d__Bacteria;p__Bacillota;c__Bacilli;o__Erysipelotrichales;f__Erysipelotrichaceae;g__UBA636;s__UBA636 sp002299675		0.00441 ± 0.00177	0.04405 ± 0.01333	0.01256 ± 0.00197	0.00838 ± 0.002	0.00643 ± 0.00183	0.03408 ± 0.00651
SUG1481	d__Bacteria;p__Bacillota;c__Bacilli;o__Erysipelotrichales;f__Erysipelotrichaceae;g__UBA636;s__UBA636 sp002299675		0.00343 ± 0.00185	0.0429 ± 0.01538	0.00566 ± 0.00085	0.00727 ± 0.00252	0.00627 ± 0.00167	0.03552 ± 0.00593
SUG1647	d__Bacteria;p__Bacillota;c__Bacilli;o__Erysipelotrichales;f__Erysipelotrichaceae;g__UBA636;s__UBA636 sp002299675		0.00674 ± 0.00195	0.04579 ± 0.01536	0.00824 ± 0.00077	0.01151 ± 0.00354	0.00823 ± 0.002	0.04071 ± 0.00749
SUG2062	d__Bacteria;p__Bacillota;c__Bacilli;o__Erysipelotrichales;f__Erysipelotrichaceae;g__UBA636;s__UBA636 sp002299675		0.00586 ± 0.00338	0.03696 ± 0.01349	0.00883 ± 0.00141	0.00383 ± 0.00159	0.01031 ± 0.00266	0.03024 ± 0.0052
SUG1434	d__Bacteria;p__Bacillota;c__Bacilli;o__Erysipelotrichales;f__Erysipelotrichaceae;g__UBA636;s__UBA636 sp900546285		0.07129 ± 0.04015	0.11196 ± 0.10919	0.00517 ± 0.00097	0.00064 ± 0.00049	0.00097 ± 0.00024	0.00097 ± 0.00017
SUG1727	d__Bacteria;p__Bacillota;c__Bacilli;o__Erysipelotrichales;f__Erysipelotrichaceae;g__UBA636;s__UBA636 sp900546285		0.16246 ± 0.10421	0.03642 ± 0.03558	0.00799 ± 0.00188	0.0002 ± 0.0002	0.00074 ± 0.00021	0.0002 ± 0.00007
SUG1341	d__Bacteria;p__Bacillota;c__Bacilli;o__Haloplasmatales_A;f__Turicibacteraceae;g__Turicibacter;s__Turicibacter sp001543345		0.00336 ± 0.00125	0.01457 ± 0.00634	0.03125 ± 0.00364	0.00359 ± 0.00126	0.06627 ± 0.01642	0.16366 ± 0.03382
SUG1515	d__Bacteria;p__Bacillota;c__Bacilli;o__Haloplasmatales_A;f__Turicibacteraceae;g__Turicibacter;s__Turicibacter sp001543345		0.00175 ± 0.0008	0.01644 ± 0.00669	0.02859 ± 0.00279	0.00499 ± 0.0012	0.06971 ± 0.01776	0.14633 ± 0.03741
SUG1730	d__Bacteria;p__Bacillota;c__Bacilli;o__Lactobacillales;f__Aerococcaceae;g__Aerococcus;s__Aerococcus suis		0.0044 ± 0.00364	ND	0.06635 ± 0.02293	ND	0.14946 ± 0.04755	ND
SUG1748	d__Bacteria;p__Bacillota;c__Bacilli;o__Lactobacillales;f__Lactobacillaceae;g__Lactobacillus;s__Lactobacillus amylovorus	↑ Pasture nursery; ↑ Pasture GF	0.13346 ± 0.0473	6.03042 ± 1.95333	0.28575 ± 0.17105	9.56074 ± 1.77141	0.60085 ± 0.21078	0.06599 ± 0.04025
SUG1690	d__Bacteria;p__Bacillota;c__Bacilli;o__Lactobacillales;f__Lactobacillaceae;g__Lactobacillus;s__Lactobacillus delbrueckii_B	↑ Pasture GF	ND	0.10071 ± 0.05457	0.00288 ± 0.0016	0.40449 ± 0.18093	0.00535 ± 0.00272	0.01108 ± 0.00393
SUG1694	d__Bacteria;p__Bacillota;c__Bacilli;o__Lactobacillales;f__Lactobacillaceae;g__Lactobacillus;s__Lactobacillus equicursoris		ND	0.08643 ± 0.06504	ND	0.22727 ± 0.10154	0.00031 ± 0.00021	0.00712 ± 0.00249
SUG1704	d__Bacteria;p__Bacillota;c__Bacilli;o__Lactobacillales;f__Lactobacillaceae;g__Lactobacillus;s__Lactobacillus equicursoris		ND	0.08899 ± 0.06848	ND	0.21736 ± 0.07904	0.00066 ± 0.00035	0.00988 ± 0.00362
SUG1901	d__Bacteria;p__Bacillota;c__Bacilli;o__Lactobacillales;f__Lactobacillaceae;g__Lactobacillus;s__Lactobacillus johnsonii	↑ Conventional nursery	0.80989 ± 0.42633	0.05599 ± 0.01901	0.34689 ± 0.12456	0.08048 ± 0.01644	0.13889 ± 0.0536	0.00081 ± 0.00043
SUG2039	d__Bacteria;p__Bacillota;c__Bacilli;o__Lactobacillales;f__Lactobacillaceae;g__Lactobacillus;s__Lactobacillus johnsonii	↑ Conventional nursery	1.20352 ± 0.70838	0.09417 ± 0.02861	0.23509 ± 0.08968	0.15091 ± 0.0266	0.09502 ± 0.03585	0.00107 ± 0.00073
SUG1535	d__Bacteria;p__Bacillota;c__Bacilli;o__Lactobacillales;f__Lactobacillaceae;g__Lactobacillus;s__Lactobacillus porci	↑ Pasture nursery; ↑ Pasture GF	ND	0.172 ± 0.08838	ND	0.42509 ± 0.19931	ND	0.014 ± 0.0085
SUG1691	d__Bacteria;p__Bacillota;c__Bacilli;o__Lactobacillales;f__Lactobacillaceae;g__Lactobacillus;s__Lactobacillus porci	↑ Pasture GF	ND	0.11382 ± 0.05722	ND	0.31836 ± 0.14874	ND	0.009 ± 0.00545
SUG1249	d__Bacteria;p__Bacillota;c__Bacilli;o__Lactobacillales;f__Lactobacillaceae;g__Ligilactobacillus;s__Ligilactobacillus ruminis		ND	0.03216 ± 0.01387	0.00312 ± 0.00099	0.09787 ± 0.03087	0.00112 ± 0.00043	0.10254 ± 0.02963
SUG1338	d__Bacteria;p__Bacillota;c__Bacilli;o__Lactobacillales;f__Lactobacillaceae;g__Ligilactobacillus;s__Ligilactobacillus ruminis	↑ Pasture GF; ↑Pasture sows	0.00019 ± 0.00019	0.09738 ± 0.04613	0.01096 ± 0.00353	0.34655 ± 0.09576	0.00131 ± 0.00042	0.35033 ± 0.11337
SUG1682	d__Bacteria;p__Bacillota;c__Bacilli;o__Lactobacillales;f__Lactobacillaceae;g__Limosilactobacillus;s__		0.01013 ± 0.00867	0.01005 ± 0.00592	0.00173 ± 0.00173	0.12615 ± 0.07468	0.00216 ± 0.0012	ND
SUG1797	d__Bacteria;p__Bacillota;c__Bacilli;o__Lactobacillales;f__Lactobacillaceae;g__Limosilactobacillus;s__Limosilactobacillus mucosae		0.00339 ± 0.00125	0.07138 ± 0.02904	0.01411 ± 0.00624	0.10465 ± 0.03207	0.01383 ± 0.00417	0.02254 ± 0.01103
SUG1981	d__Bacteria;p__Bacillota;c__Bacilli;o__Lactobacillales;f__Lactobacillaceae;g__Limosilactobacillus;s__Limosilactobacillus reuteri	↑ Conventional nursery; ↑ Conventional GF; ↑ Conventional Sows	0.53941 ± 0.14951	0.0012 ± 0.00071	0.51511 ± 0.2747	0.0066 ± 0.00346	0.30347 ± 0.1182	ND
SUG1741	d__Bacteria;p__Bacillota;c__Bacilli;o__Lactobacillales;f__Lactobacillaceae;g__Limosilactobacillus;s__Limosilactobacillus sp002299975		0.05698 ± 0.05652	0.01777 ± 0.00932	0.00054 ± 0.00054	0.12698 ± 0.08379	0.00038 ± 0.00029	ND
SUG1450	d__Bacteria;p__Bacillota;c__Bacilli;o__Lactobacillales;f__Lactobacillaceae;g__Limosilactobacillus;s__Limosilactobacillus sp012843675	↑ Pasture GF	0.00107 ± 0.00072	0.14154 ± 0.08889	0.00128 ± 0.00072	0.39302 ± 0.16824	0.00137 ± 0.00049	0.03174 ± 0.01338
SUG1463	d__Bacteria;p__Bacillota;c__Bacilli;o__Lactobacillales;f__Lactobacillaceae;g__Limosilactobacillus;s__Limosilactobacillus sp012843675	↑ Pasture nursery; ↑ Pasture GF	0.00701 ± 0.00295	0.17676 ± 0.08937	0.00246 ± 0.00163	0.45639 ± 0.16789	0.00449 ± 0.00169	0.03561 ± 0.01763
SUG1670	d__Bacteria;p__Bacillota;c__Bacilli;o__Lactobacillales;f__Lactobacillaceae;g__Limosilactobacillus;s__Limosilactobacillus sp012843675	↑ Pasture nursery; ↑ Pasture GF	0.00017 ± 0.00017	0.16901 ± 0.11642	0.00063 ± 0.00037	0.45473 ± 0.19504	0.0006 ± 0.00027	0.02945 ± 0.01255
SUG1776	d__Bacteria;p__Bacillota;c__Bacilli;o__Lactobacillales;f__Streptococcaceae;g__Streptococcus;s__Streptococcus alactolyticus	↑ Conventional GF	ND	0.0004 ± 0.00021	0.35076 ± 0.15028	ND	0.00386 ± 0.00122	ND
SUG1712	d__Bacteria;p__Bacillota;c__Bacilli;o__Lactobacillales;f__Streptococcaceae;g__Streptococcus;s__Streptococcus hyointestinalis		0.00081 ± 0.00064	0.0684 ± 0.01916	0.04389 ± 0.0206	0.0303 ± 0.00849	0.01803 ± 0.00467	0.00193 ± 0.00136
SUG1773	d__Bacteria;p__Bacillota;c__Bacilli;o__Lactobacillales;f__Streptococcaceae;g__Streptococcus;s__Streptococcus hyointestinalis		0.00111 ± 0.00085	0.02751 ± 0.00874	0.07485 ± 0.03576	0.01119 ± 0.00313	0.02773 ± 0.0079	0.00068 ± 0.00048
SUG2103	d__Bacteria;p__Bacillota;c__Bacilli;o__Lactobacillales;f__Streptococcaceae;g__Streptococcus;s__Streptococcus suis	↑ Conventional Sows	0.00494 ± 0.00218	0.00219 ± 0.00077	0.0204 ± 0.00933	ND	0.27969 ± 0.11974	ND
SUG1752	d__Bacteria;p__Bacillota;c__Bacilli;o__ML615J-28;f__CAG-313;g__CAG-313;s__CAG-313 sp003539625		0.08813 ± 0.04646	0.00205 ± 0.00166	0.01551 ± 0.00476	0.00009 ± 0.00009	0.02117 ± 0.00726	0.00251 ± 0.00122
SUG1804	d__Bacteria;p__Bacillota;c__Bacilli;o__ML615J-28;f__CAG-313;g__UMGS75;s__		0.06414 ± 0.05655	0.0004 ± 0.00032	0.01854 ± 0.00706	0.00057 ± 0.00036	0.01024 ± 0.0046	0.00071 ± 0.00016
SUG1870	d__Bacteria;p__Bacillota;c__Bacilli;o__Mycoplasmatales;f__Mycoplasmoidaceae;g__;s__		ND	0.00122 ± 0.00122	0.012 ± 0.00354	0.00027 ± 0.00027	0.07475 ± 0.02281	0.00936 ± 0.0049
SUG1262	d__Bacteria;p__Bacillota;c__Bacilli;o__Mycoplasmatales;f__Mycoplasmoidaceae;g__Malacoplasma_A;s__		ND	0.00337 ± 0.00337	0.00692 ± 0.00199	0.00069 ± 0.00069	0.03711 ± 0.01133	0.02365 ± 0.01234
SUG1194	d__Bacteria;p__Bacillota;c__Bacilli;o__RF39;f__UBA660;g__CAG-1000;s__		0.00192 ± 0.00166	0.0023 ± 0.00099	0.0015 ± 0.00054	0.00055 ± 0.00025	0.00245 ± 0.00114	0.03478 ± 0.01068
SUG1570	d__Bacteria;p__Bacillota;c__Bacilli;o__RF39;f__UBA660;g__CAG-1000;s__CAG-1000 sp000436975		0.00372 ± 0.00246	0.08775 ± 0.0846	0.01402 ± 0.006	0.00124 ± 0.00042	0.01324 ± 0.00505	0.01363 ± 0.00322
SUG1918	d__Bacteria;p__Bacillota;c__Bacilli;o__RF39;f__UBA660;g__CAG-1193;s__	↑ Conventional GF	0.17578 ± 0.14243	0.00806 ± 0.00132	0.1769 ± 0.03498	0.00449 ± 0.00127	0.06306 ± 0.0262	0.01309 ± 0.00509
SUG1965	d__Bacteria;p__Bacillota;c__Bacilli;o__RF39;f__UBA660;g__CAG-302;s__CAG-302 sp000431795		0.18171 ± 0.1309	0.01584 ± 0.00518	0.06675 ± 0.015	0.0057 ± 0.00304	0.0568 ± 0.02027	0.02587 ± 0.00462
SUG1973	d__Bacteria;p__Bacillota;c__Bacilli;o__RF39;f__UBA660;g__CAG-302;s__CAG-302 sp001916775	↑ Conventional nursery	0.45728 ± 0.26343	0.02337 ± 0.00607	0.08368 ± 0.01311	0.00496 ± 0.00122	0.03678 ± 0.01664	0.06293 ± 0.00859
SUG1415	d__Bacteria;p__Bacillota;c__Bacilli;o__RF39;f__UBA660;g__CAG-605;s__		0.00153 ± 0.00071	0.05462 ± 0.0127	0.00855 ± 0.00166	0.02522 ± 0.00992	0.00287 ± 0.00184	0.03664 ± 0.02357
SUG1322	d__Bacteria;p__Bacillota;c__Bacilli;o__RF39;f__UBA660;g__CAG-611;s__		0.00046 ± 0.00046	0.00215 ± 0.00059	0.00179 ± 0.0006	0.00093 ± 0.00042	0.00188 ± 0.00075	0.03055 ± 0.01143
SUG1454	d__Bacteria;p__Bacillota;c__Bacilli;o__RF39;f__UBA660;g__CAG-710;s__		0.00613 ± 0.00173	0.00286 ± 0.00067	0.00192 ± 0.00049	0.00137 ± 0.00044	0.00268 ± 0.00079	0.02188 ± 0.01125
SUG1653	d__Bacteria;p__Bacillota;c__Bacilli;o__RF39;f__UBA660;g__CAG-710;s__CAG-710 sp000432595		0.01152 ± 0.00714	0.02051 ± 0.01356	0.0625 ± 0.01287	0.00365 ± 0.0032	0.02691 ± 0.01157	0.00667 ± 0.00247
SUG1203	d__Bacteria;p__Bacillota;c__Bacilli;o__RF39;f__UBA660;g__CAG-877;s__		0.03578 ± 0.03319	0.00662 ± 0.004	0.00817 ± 0.00362	0.00043 ± 0.00022	0.00991 ± 0.00716	0.0238 ± 0.02207
SUG1386	d__Bacteria;p__Bacillota;c__Bacilli;o__RF39;f__UBA660;g__CAG-877;s__		0.00051 ± 0.00033	0.10302 ± 0.10171	0.00138 ± 0.00046	0.00054 ± 0.0003	0.00086 ± 0.00037	0.00348 ± 0.00077
SUG1844	d__Bacteria;p__Bacillota;c__Bacilli;o__RF39;f__UBA660;g__CAG-877;s__		0.09703 ± 0.08515	0.01068 ± 0.00532	0.01296 ± 0.00543	0.00146 ± 0.00052	0.01363 ± 0.00753	0.01114 ± 0.00712
SUG1152	d__Bacteria;p__Bacillota;c__Bacilli;o__RF39;f__UBA660;g__CAJGDV01;s__		0.00091 ± 0.00039	0.0028 ± 0.00065	0.00217 ± 0.00053	0.00141 ± 0.0005	0.00129 ± 0.00056	0.10287 ± 0.04204
SUG1166	d__Bacteria;p__Bacillota;c__Bacilli;o__RF39;f__UBA660;g__Coprosoma;s__		0.00043 ± 0.00043	0.05702 ± 0.02343	0.00175 ± 0.00047	0.00209 ± 0.00106	0.00085 ± 0.00036	0.00565 ± 0.00208
SUG1988	d__Bacteria;p__Bacillota;c__Bacilli;o__RF39;f__UBA660;g__Faecenecus;s__Faecenecus gallistercoris		0.00026 ± 0.00017	0.00075 ± 0.00032	0.02434 ± 0.01463	ND	0.00014 ± 0.00014	0.00111 ± 0.00021
SUG1514	d__Bacteria;p__Bacillota;c__Bacilli;o__RF39;f__UBA660;g__Faecimonas;s__		0.00084 ± 0.00054	0.09888 ± 0.05676	0.00508 ± 0.00241	0.07994 ± 0.07942	0.00386 ± 0.00348	0.00481 ± 0.00207
SUG1206	d__Bacteria;p__Bacillota;c__Bacilli;o__RF39;f__UBA660;g__Onthousia;s__		0.00258 ± 0.00106	0.04446 ± 0.00612	0.00505 ± 0.00128	0.04191 ± 0.02284	0.00133 ± 0.00083	0.01528 ± 0.00766
SUG1687	d__Bacteria;p__Bacillota;c__Bacilli;o__RF39;f__UBA660;g__Onthousia;s__Onthousia sp000438295		0.06207 ± 0.02256	0.06188 ± 0.02604	0.02219 ± 0.00527	0.04795 ± 0.03337	0.01523 ± 0.00819	0.00917 ± 0.00101
SUG1421	d__Bacteria;p__Bacillota;c__Bacilli;o__RF39;f__UBA660;g__RUG11198;s__		0.00928 ± 0.00488	0.04806 ± 0.01844	0.00255 ± 0.0008	0.00388 ± 0.00203	0.00154 ± 0.00102	0.00564 ± 0.00183
SUG1286	d__Bacteria;p__Bacillota;c__Bacilli;o__RF39;f__UBA660;g__RUG705;s__		0.00224 ± 0.00094	0.02283 ± 0.01441	0.01267 ± 0.00955	0.00039 ± 0.00018	0.00346 ± 0.00093	0.03029 ± 0.01597
SUG1219	d__Bacteria;p__Bacillota;c__Bacilli;o__RF39;f__UBA660;g__Scybalousia;s__		0.00051 ± 0.00033	0.00091 ± 0.00027	0.00055 ± 0.00026	0.00035 ± 0.00016	0.00043 ± 0.00023	0.02019 ± 0.00978
SUG1692	d__Bacteria;p__Bacillota;c__Bacilli;o__RF39;f__UBA660;g__UBA3789;s__UBA3789 sp900543055		0.01466 ± 0.00304	0.06636 ± 0.0424	0.02758 ± 0.00714	0.0938 ± 0.04927	0.02847 ± 0.00927	0.0115 ± 0.00224
SUG1400	d__Bacteria;p__Bacillota;c__Bacilli;o__RF39;f__UBA660;g__UBA6448;s__		0.00192 ± 0.0007	0.00327 ± 0.00072	0.00227 ± 0.00057	0.00108 ± 0.00039	0.00197 ± 0.00064	0.05758 ± 0.02746
SUG1191	d__Bacteria;p__Bacillota;c__Bacilli;o__RF39;f__UBA660;g__UBA6448;s__UBA6448 sp000437315		0.02871 ± 0.01354	0.04595 ± 0.02548	0.01988 ± 0.00646	0.00032 ± 0.00014	0.01104 ± 0.0037	0.00816 ± 0.00391
SUG1964	d__Bacteria;p__Bacillota;c__Bacilli;o__RF39;f__UBA660;g__UBA6448;s__UBA6448 sp000437315		0.04506 ± 0.02012	0.02152 ± 0.01105	0.0268 ± 0.00838	0.00074 ± 0.00025	0.01876 ± 0.00648	0.0069 ± 0.00214
SUG1472	d__Bacteria;p__Bacillota;c__Bacilli;o__RFN20;f__CAG-288;g__Enterosoma;s__		0.01099 ± 0.00401	0.02815 ± 0.01164	0.0321 ± 0.00484	0.10002 ± 0.02579	0.0128 ± 0.00419	0.02886 ± 0.02038
SUG1791	d__Bacteria;p__Bacillota;c__Bacilli;o__RFN20;f__CAG-288;g__Enterosoma;s__		0.01494 ± 0.00623	0.00572 ± 0.00237	0.0383 ± 0.00715	0.01952 ± 0.00541	0.01541 ± 0.00501	0.00452 ± 0.00286
SUG1880	d__Bacteria;p__Bacillota;c__Bacilli;o__RFN20;f__CAG-288;g__Enterosoma;s__		0.01225 ± 0.00484	0.00599 ± 0.00247	0.04508 ± 0.0092	0.02105 ± 0.00556	0.01315 ± 0.00426	0.00481 ± 0.00303
SUG1930	d__Bacteria;p__Bacillota;c__Bacilli;o__RFN20;f__CAG-288;g__Enterosoma;s__		0.01332 ± 0.00457	0.00614 ± 0.00244	0.05527 ± 0.01624	0.02025 ± 0.00546	0.01342 ± 0.00424	0.00491 ± 0.00292
SUG1998	d__Bacteria;p__Bacillota;c__Bacilli;o__RFN20;f__CAG-288;g__Enterosoma;s__		0.03516 ± 0.02549	0.00594 ± 0.00246	0.03335 ± 0.00484	0.0203 ± 0.00537	0.0164 ± 0.00538	0.00462 ± 0.00292
SUG2013	d__Bacteria;p__Bacillota;c__Bacilli;o__RFN20;f__CAG-288;g__Enterosoma;s__		0.0133 ± 0.0054	0.00689 ± 0.0029	0.04573 ± 0.00678	0.02537 ± 0.00694	0.01448 ± 0.0047	0.00567 ± 0.00366
SUG2070	d__Bacteria;p__Bacillota;c__Bacilli;o__RFN20;f__CAG-288;g__Enterosoma;s__		0.01507 ± 0.00548	0.00535 ± 0.00221	0.033 ± 0.00484	0.01876 ± 0.00498	0.02304 ± 0.00876	0.00423 ± 0.00263
SUG2075	d__Bacteria;p__Bacillota;c__Bacilli;o__RFN20;f__CAG-288;g__Enterosoma;s__		0.00976 ± 0.00744	0.0229 ± 0.01434	0.03012 ± 0.0115	0.01174 ± 0.00922	0.05362 ± 0.03226	0.00224 ± 0.00092
SUG2095	d__Bacteria;p__Bacillota;c__Bacilli;o__RFN20;f__CAG-288;g__Enterosoma;s__		0.01958 ± 0.00732	0.00716 ± 0.00285	0.04037 ± 0.00591	0.02504 ± 0.00663	0.02266 ± 0.00746	0.00579 ± 0.00359
SUG1212	d__Bacteria;p__Bacillota;c__Bacilli;o__RFN20;f__CAG-288;g__Enterosoma;s__Enterosoma sp900316035		ND	0.01296 ± 0.01142	ND	0.00289 ± 0.00289	ND	0.03256 ± 0.03256
SUG2025	d__Bacteria;p__Bacillota;c__Bacilli;o__RFN20;f__CAG-288;g__Enterosoma;s__Enterosoma sp900549915	↑ Conventional GF	0.05595 ± 0.0119	ND	0.42308 ± 0.09956	ND	0.0494 ± 0.01894	ND
SUG2073	d__Bacteria;p__Bacillota;c__Bacilli;o__RFN20;f__CAG-288;g__Enterosoma;s__Enterosoma sp900549915	↑ Conventional GF	0.08882 ± 0.01959	ND	0.32287 ± 0.05862	ND	0.08289 ± 0.03323	ND
SUG1947	d__Bacteria;p__Bacillota;c__Bacilli;o__RFN20;f__CAG-288;g__Enterosoma;s__Enterosoma sp900763245		0.01813 ± 0.01114	0.00088 ± 0.00054	0.04671 ± 0.01265	0.00234 ± 0.00067	0.00783 ± 0.00684	0.00068 ± 0.00049
SUG1215	d__Bacteria;p__Bacillota;c__Bacilli;o__RFN20;f__CAG-288;g__HGM10890;s__HGM10890 sp900769965		0.02712 ± 0.0208	0.00666 ± 0.00396	0.01503 ± 0.00497	0.0028 ± 0.00086	0.03361 ± 0.0106	0.01054 ± 0.00177
SUG1765	d__Bacteria;p__Bacillota;c__Bacilli;o__RFN20;f__CAG-288;g__HGM10890;s__HGM10890 sp900769965		0.04645 ± 0.03595	0.00146 ± 0.00093	0.02222 ± 0.00786	0.00074 ± 0.00025	0.05795 ± 0.01689	0.00256 ± 0.00045
SUG2081	d__Bacteria;p__Bacillota;c__Bacilli;o__RFN20;f__CAG-288;g__HGM10890;s__HGM10890 sp900769965		0.04597 ± 0.03486	0.00152 ± 0.00091	0.02248 ± 0.00798	0.00076 ± 0.00025	0.05902 ± 0.01668	0.00443 ± 0.00072
SUG2112	d__Bacteria;p__Bacillota;c__Bacilli;o__RFN20;f__CAG-288;g__HGM10890;s__HGM10890 sp900769965		0.04741 ± 0.03416	0.00151 ± 0.00093	0.02291 ± 0.00781	0.0004 ± 0.00022	0.06331 ± 0.01965	0.00279 ± 0.00048
SUG1176	d__Bacteria;p__Bacillota;c__Bacilli;o__RFN20;f__CAG-449;g__UBA3210;s__		0.00166 ± 0.00042	0.00034 ± 0.00018	0.00078 ± 0.00025	0.00014 ± 0.00014	0.00147 ± 0.00055	0.02806 ± 0.01529
SUG1213	d__Bacteria;p__Bacillota;c__Bacilli;o__RFN20;f__CAG-449;g__UBA3210;s__		0.00174 ± 0.00037	0.00157 ± 0.00109	0.00829 ± 0.00271	0.00028 ± 0.00017	0.01223 ± 0.00417	0.01588 ± 0.00606
SUG1731	d__Bacteria;p__Bacillota;c__Bacilli;o__RFN20;f__CAG-449;g__UBA3210;s__		0.00017 ± 0.00017	0.00164 ± 0.00105	0.0259 ± 0.01762	0.00014 ± 0.00014	0.00726 ± 0.00229	0.00289 ± 0.00134
SUG1762	d__Bacteria;p__Bacillota;c__Bacilli;o__RFN20;f__CAG-449;g__UBA3210;s__		0.00186 ± 0.00048	0.00061 ± 0.00035	0.01361 ± 0.00432	0.00037 ± 0.00018	0.01978 ± 0.00677	0.00466 ± 0.00125
SUG1798	d__Bacteria;p__Bacillota;c__Bacilli;o__RFN20;f__CAG-826;g__;s__		0.00199 ± 0.00062	0.00127 ± 0.00112	0.00068 ± 0.00021	ND	0.06557 ± 0.02686	0.01401 ± 0.00492
SUG2074	d__Bacteria;p__Bacillota;c__Bacilli;o__RFN20;f__CAG-826;g__Enteromonas;s__		0.05949 ± 0.03035	0.00821 ± 0.00265	0.03976 ± 0.01485	0.04626 ± 0.02029	0.07355 ± 0.02831	0.02051 ± 0.00674
SUG1857	d__Bacteria;p__Bacillota;c__Bacilli;o__RFN20;f__CAG-826;g__Enteromonas;s__Enteromonas sp004561785		0.06097 ± 0.01872	0.00014 ± 0.00014	0.05647 ± 0.00791	0.00022 ± 0.00022	0.02495 ± 0.0082	0.00033 ± 0.00024
SUG1501	d__Bacteria;p__Bacillota;c__Bacilli;o__RFN20;f__CAG-826;g__Enteromonas;s__Enteromonas sp900539595		0.044 ± 0.0069	0.02836 ± 0.0068	0.07274 ± 0.01246	0.02116 ± 0.01133	0.01628 ± 0.00444	0.00243 ± 0.00159
SUG2014	d__Bacteria;p__Bacillota;c__Bacilli;o__RFN20;f__CAG-826;g__Enteromonas;s__Enteromonas sp900539595		0.06157 ± 0.0096	0.00959 ± 0.00201	0.11367 ± 0.01919	0.00718 ± 0.00339	0.02318 ± 0.0061	0.0009 ± 0.00055
SUG1893	d__Bacteria;p__Bacillota;c__Bacilli;o__RFN20;f__CAG-826;g__Enteromonas;s__Enteromonas sp900550795		0.04326 ± 0.01221	ND	0.04418 ± 0.00748	ND	0.01403 ± 0.00548	ND
SUG1359	d__Bacteria;p__Bacillota;c__Bacilli;o__RFN20;f__CAG-826;g__Onthovivens;s__		0.05275 ± 0.00911	0.0142 ± 0.00573	0.01822 ± 0.00206	0.03367 ± 0.01423	0.03793 ± 0.01329	0.02767 ± 0.00985
SUG1826	d__Bacteria;p__Bacillota;c__Bacilli;o__RFN20;f__CAG-826;g__Onthovivens;s__	↑ Conventional nursery	0.26738 ± 0.26426	0.00022 ± 0.00015	0.00521 ± 0.00213	0.00036 ± 0.00025	0.0025 ± 0.00079	0.00102 ± 0.00019
SUG2072	d__Bacteria;p__Bacillota;c__Bacilli;o__RFN20;f__CAG-826;g__Onthovivens;s__		0.0661 ± 0.01081	0.00818 ± 0.00199	0.05112 ± 0.01928	0.01305 ± 0.00485	0.19299 ± 0.04958	0.01397 ± 0.0041
SUG1658	d__Bacteria;p__Bacillota;c__Bacilli;o__RFN20;f__CAG-826;g__Onthovivens;s__Onthovivens sp016302065		0.07485 ± 0.00974	0.00759 ± 0.00421	0.02836 ± 0.00398	0.02478 ± 0.00928	0.05143 ± 0.01769	0.03728 ± 0.00575
SUG1919	d__Bacteria;p__Bacillota;c__Bacilli;o__RFN20;f__CAG-826;g__Onthovivens;s__Onthovivens sp016302065		0.16936 ± 0.04883	0.1152 ± 0.03368	0.19607 ± 0.02926	0.22754 ± 0.04618	0.0843 ± 0.02618	0.01319 ± 0.00191
SUG2086	d__Bacteria;p__Bacillota;c__Bacilli;o__RFN20;f__CAG-826;g__Onthovivens;s__Onthovivens sp016302065		0.1061 ± 0.01775	0.0026 ± 0.00116	0.05088 ± 0.00626	0.00615 ± 0.00213	0.09752 ± 0.03449	0.01626 ± 0.00287
SUG2114	d__Bacteria;p__Bacillota;c__Bacilli;o__RFN20;f__CAG-826;g__Onthovivens;s__Onthovivens sp016302065		0.09747 ± 0.01612	0.00228 ± 0.00119	0.04738 ± 0.00494	0.00615 ± 0.00205	0.09554 ± 0.0353	0.02215 ± 0.00611
SUG2019	d__Bacteria;p__Bacillota;c__Bacilli;o__RFN20;f__CAG-826;g__UBA4951;s__UBA4951 sp900540385		0.0448 ± 0.01792	ND	0.09499 ± 0.01546	ND	0.03544 ± 0.02348	ND
SUG1390	d__Bacteria;p__Bacillota;c__Bacilli;o__RFN20;f__CAG-826;g__UBA4951;s__UBA4951 sp902791085		0.00155 ± 0.00056	0.00793 ± 0.00391	0.00239 ± 0.00035	0.03997 ± 0.01751	0.00112 ± 0.00045	0.03389 ± 0.03067
SUG1161	d__Bacteria;p__Bacillota_A;c__Clostridia;o__Christensenellales;f__;g__;s__		0.00031 ± 0.00021	0.00083 ± 0.00034	ND	ND	0.00056 ± 0.00025	0.01935 ± 0.00614
SUG1853	d__Bacteria;p__Bacillota_A;c__Clostridia;o__Christensenellales;f__Borkfalkiaceae;g__;s__		0.0388 ± 0.01152	0.00208 ± 0.00086	0.01058 ± 0.0014	0.00068 ± 0.00068	0.01503 ± 0.0044	0.00499 ± 0.00092
SUG1960	d__Bacteria;p__Bacillota_A;c__Clostridia;o__Christensenellales;f__Borkfalkiaceae;g__UBA10281;s__		0.06951 ± 0.04304	0.00104 ± 0.0005	0.01413 ± 0.00178	0.0009 ± 0.00045	0.01224 ± 0.00382	0.00369 ± 0.00096
SUG1864	d__Bacteria;p__Bacillota_A;c__Clostridia;o__Christensenellales;f__Borkfalkiaceae;g__UBA10281;s__UBA10281 sp900556195		0.04203 ± 0.01652	0.00313 ± 0.00127	0.04736 ± 0.0091	0.00286 ± 0.00217	0.00456 ± 0.00202	0.00092 ± 0.00037
SUG1944	d__Bacteria;p__Bacillota_A;c__Clostridia;o__Christensenellales;f__Borkfalkiaceae;g__UBA10281;s__UBA10281 sp900764105		0.01966 ± 0.00773	0.00276 ± 0.0015	0.03802 ± 0.00536	0.00081 ± 0.00039	0.01106 ± 0.00413	0.00318 ± 0.00118
SUG1926	d__Bacteria;p__Bacillota_A;c__Clostridia;o__Christensenellales;f__Borkfalkiaceae;g__UBA10281;s__UBA10281 sp900767495		0.02002 ± 0.00653	0.00423 ± 0.0019	0.02013 ± 0.00544	0.00054 ± 0.00027	0.00437 ± 0.00147	0.00076 ± 0.00031
SUG2045	d__Bacteria;p__Bacillota_A;c__Clostridia;o__Christensenellales;f__Borkfalkiaceae;g__UBA7597;s__		0.05272 ± 0.03023	0.00266 ± 0.00141	0.00803 ± 0.00109	0.0005 ± 0.00022	0.01037 ± 0.00282	0.00881 ± 0.00293
SUG1455	d__Bacteria;p__Bacillota_A;c__Clostridia;o__Christensenellales;f__CAG-138;g__;s__		0.00235 ± 0.00094	0.00227 ± 0.00123	0.001 ± 0.00031	ND	0.00583 ± 0.0018	0.04116 ± 0.01157
SUG1975	d__Bacteria;p__Bacillota_A;c__Clostridia;o__Christensenellales;f__CAG-138;g__CAG-1024;s__CAG-1024 sp000432015	↑ Conventional nursery	0.38996 ± 0.18042	0.0033 ± 0.00084	0.0073 ± 0.00095	0.00128 ± 0.00043	0.04372 ± 0.02014	0.00602 ± 0.00064
SUG1584	d__Bacteria;p__Bacillota_A;c__Clostridia;o__Christensenellales;f__CAG-138;g__PeH17;s__PeH17 sp000435055		0.18849 ± 0.09209	0.01739 ± 0.01586	0.07402 ± 0.01427	0.00015 ± 0.00015	0.11596 ± 0.07695	0.00228 ± 0.0003
SUG1950	d__Bacteria;p__Bacillota_A;c__Clostridia;o__Christensenellales;f__CAG-138;g__PeH17;s__PeH17 sp000435055		0.2368 ± 0.10327	0.00893 ± 0.00666	0.08137 ± 0.01505	0.00052 ± 0.00024	0.13233 ± 0.08654	0.00261 ± 0.00028
SUG1328	d__Bacteria;p__Bacillota_A;c__Clostridia;o__Christensenellales;f__CAG-138;g__PeH17;s__PeH17 sp004556165		0.00489 ± 0.00081	0.0014 ± 0.00048	0.00816 ± 0.00348	ND	0.04863 ± 0.01603	0.06442 ± 0.0313
SUG1739	d__Bacteria;p__Bacillota_A;c__Clostridia;o__Christensenellales;f__CAG-138;g__PeH17;s__PeH17 sp004556165		0.0001 ± 0.0001	0.0001 ± 0.0001	0.00755 ± 0.00342	ND	0.05503 ± 0.01933	0.01168 ± 0.00525
SUG2125	d__Bacteria;p__Bacillota_A;c__Clostridia;o__Christensenellales;f__CAG-138;g__PeH17;s__PeH17 sp004556165		0.00206 ± 0.00046	0.00076 ± 0.00034	0.00956 ± 0.0038	ND	0.06757 ± 0.02825	0.01237 ± 0.0051
SUG2143	d__Bacteria;p__Bacillota_A;c__Clostridia;o__Christensenellales;f__CAG-138;g__PeH17;s__PeH17 sp004556165		0.00239 ± 0.00057	0.00039 ± 0.00026	0.00574 ± 0.00235	ND	0.06149 ± 0.02691	0.01179 ± 0.00471
SUG1350	d__Bacteria;p__Bacillota_A;c__Clostridia;o__Christensenellales;f__CAG-138;g__PeH17;s__PeH17 sp900542285		0.00283 ± 0.00116	0.00295 ± 0.00179	0.00174 ± 0.00054	0.00013 ± 0.00013	0.04645 ± 0.01643	0.03059 ± 0.01294
SUG1377	d__Bacteria;p__Bacillota_A;c__Clostridia;o__Christensenellales;f__CAG-138;g__PeH17;s__PeH17 sp900542285		0.00508 ± 0.00071	0.0038 ± 0.00175	0.00281 ± 0.00059	0.00035 ± 0.00015	0.04727 ± 0.0167	0.04276 ± 0.02562
SUG2137	d__Bacteria;p__Bacillota_A;c__Clostridia;o__Christensenellales;f__CAG-138;g__PeH17;s__PeH17 sp900542285		0.00282 ± 0.00062	0.00184 ± 0.00132	0.00233 ± 0.00069	ND	0.07982 ± 0.03785	0.01712 ± 0.00674
SUG1848	d__Bacteria;p__Bacillota_A;c__Clostridia;o__Christensenellales;f__CAG-138;g__Phil1;s__Phil1 sp001940855		0.14566 ± 0.06064	0.00283 ± 0.00087	0.02345 ± 0.0031	0.00084 ± 0.00025	0.05641 ± 0.02104	0.00491 ± 0.00063
SUG2142	d__Bacteria;p__Bacillota_A;c__Clostridia;o__Christensenellales;f__CAG-138;g__Phil1;s__Phil1 sp001940855		0.05112 ± 0.01366	0.00195 ± 0.00056	0.0209 ± 0.00334	0.00015 ± 0.00015	0.09631 ± 0.06446	0.00323 ± 0.0004
SUG1534	d__Bacteria;p__Bacillota_A;c__Clostridia;o__Christensenellales;f__CAG-138;g__Phil1;s__Phil1 sp004558525		0.03138 ± 0.01628	0.00313 ± 0.00263	0.05864 ± 0.0347	0.00006 ± 0.00006	0.19352 ± 0.0527	0.0593 ± 0.01778
SUG2111	d__Bacteria;p__Bacillota_A;c__Clostridia;o__Christensenellales;f__CAG-138;g__RGIG1693;s__RGIG1693 sp016293975		0.00164 ± 0.0011	0.00188 ± 0.00106	ND	ND	0.15004 ± 0.05926	0.0779 ± 0.05072
SUG1755	d__Bacteria;p__Bacillota_A;c__Clostridia;o__Christensenellales;f__CAG-138;g__RUG472;s__RUG472 sp900545265		0.02507 ± 0.01948	0.00318 ± 0.00111	0.01297 ± 0.0036	0.00046 ± 0.00021	0.05123 ± 0.02114	0.00623 ± 0.00077
SUG2161	d__Bacteria;p__Bacillota_A;c__Clostridia;o__Christensenellales;f__CAG-138;g__SFDB01;s__SFDB01 sp004558825	↑ Conventional Sows	0.00608 ± 0.00176	0.00101 ± 0.00035	0.03829 ± 0.02692	ND	0.33159 ± 0.13933	0.01093 ± 0.00657
SUG1326	d__Bacteria;p__Bacillota_A;c__Clostridia;o__Christensenellales;f__CAG-138;g__SFEL01;s__SFEL01 sp004557245		0.02032 ± 0.00962	0.00117 ± 0.00096	0.00468 ± 0.00101	ND	0.02831 ± 0.0093	0.03069 ± 0.01027
SUG1376	d__Bacteria;p__Bacillota_A;c__Clostridia;o__Christensenellales;f__CAG-138;g__SFEL01;s__SFEL01 sp004557245		0.02017 ± 0.00992	0.00118 ± 0.00073	0.00466 ± 0.00097	ND	0.02537 ± 0.00847	0.07212 ± 0.03794
SUG1431	d__Bacteria;p__Bacillota_A;c__Clostridia;o__Christensenellales;f__CAG-138;g__SFEL01;s__SFEL01 sp004557245		0.02383 ± 0.00992	0.00109 ± 0.00091	0.00558 ± 0.00109	ND	0.02992 ± 0.01014	0.02983 ± 0.00954
SUG1476	d__Bacteria;p__Bacillota_A;c__Clostridia;o__Christensenellales;f__CAG-138;g__SFEL01;s__SFEL01 sp004557245		0.0225 ± 0.01064	0.0013 ± 0.00079	0.00505 ± 0.00105	ND	0.02858 ± 0.00944	0.03088 ± 0.00957
SUG2040	d__Bacteria;p__Bacillota_A;c__Clostridia;o__Christensenellales;f__CAG-138;g__SFEL01;s__SFEL01 sp004557245		0.03871 ± 0.02292	0.00077 ± 0.00063	0.00539 ± 0.00115	ND	0.02938 ± 0.00959	0.02069 ± 0.00639
SUG2145	d__Bacteria;p__Bacillota_A;c__Clostridia;o__Christensenellales;f__CAG-138;g__SFEL01;s__SFEL01 sp004557245		0.02216 ± 0.01031	0.00094 ± 0.00069	0.0058 ± 0.00121	ND	0.05455 ± 0.0304	0.02081 ± 0.00639
SUG2177	d__Bacteria;p__Bacillota_A;c__Clostridia;o__Christensenellales;f__CAG-138;g__SFEL01;s__SFEL01 sp004557245		0.02971 ± 0.01418	0.00133 ± 0.00068	0.00597 ± 0.00117	ND	0.03317 ± 0.01235	0.02011 ± 0.00608
SUG1312	d__Bacteria;p__Bacillota_A;c__Clostridia;o__Christensenellales;f__CAG-138;g__SFEL01;s__SFEL01 sp016292635		0.00299 ± 0.00049	0.00137 ± 0.00069	0.0007 ± 0.00021	ND	0.00327 ± 0.00081	0.04528 ± 0.02657
SUG1311	d__Bacteria;p__Bacillota_A;c__Clostridia;o__Christensenellales;f__CAG-138;g__UBA1685;s__UBA1685 sp004560435		0.00465 ± 0.00127	0.0095 ± 0.00833	0.00065 ± 0.0002	ND	0.01035 ± 0.00332	0.08661 ± 0.036
SUG1372	d__Bacteria;p__Bacillota_A;c__Clostridia;o__Christensenellales;f__CAG-138;g__UBA1685;s__UBA1685 sp004560435		0.01744 ± 0.00253	0.01053 ± 0.00456	0.00701 ± 0.00075	0.00285 ± 0.00066	0.0296 ± 0.00947	0.0654 ± 0.03721
SUG1304	d__Bacteria;p__Bacillota_A;c__Clostridia;o__Christensenellales;f__CAG-314;g__SFEB01;s__SFEB01 sp004558105		0.00553 ± 0.00152	0.0017 ± 0.0017	0.0034 ± 0.00088	ND	0.0398 ± 0.01787	0.07446 ± 0.03092
SUG2133	d__Bacteria;p__Bacillota_A;c__Clostridia;o__Christensenellales;f__CAG-314;g__SFEB01;s__SFEB01 sp004558105		0.00762 ± 0.00195	0.00093 ± 0.00071	0.00477 ± 0.00112	ND	0.0768 ± 0.03791	0.01362 ± 0.00516
SUG1961	d__Bacteria;p__Bacillota_A;c__Clostridia;o__Christensenellales;f__CAG-552;g__UMGS1795;s__		0.09582 ± 0.07448	0.00037 ± 0.00018	0.00655 ± 0.00105	0.00013 ± 0.00013	0.01313 ± 0.00524	0.00143 ± 0.00037
SUG2157	d__Bacteria;p__Bacillota_A;c__Clostridia;o__Christensenellales;f__CAG-74;g__;s__		0.03241 ± 0.00817	0.01072 ± 0.00438	0.0103 ± 0.00179	0.00721 ± 0.00423	0.02769 ± 0.00844	0.02419 ± 0.00384
SUG2178	d__Bacteria;p__Bacillota_A;c__Clostridia;o__Christensenellales;f__CAG-74;g__Aphodomonas;s__Aphodomonas sp004557805		0.03449 ± 0.01564	0.00517 ± 0.00425	0.00796 ± 0.00175	0.00009 ± 0.00009	0.0069 ± 0.00258	0.00291 ± 0.00032
SUG1459	d__Bacteria;p__Bacillota_A;c__Clostridia;o__Christensenellales;f__CAG-74;g__Firm-10;s__Firm-10 sp004552515		0.02569 ± 0.00575	0.01204 ± 0.00349	0.00676 ± 0.00079	0.00488 ± 0.00164	0.01369 ± 0.00389	0.01344 ± 0.00191
SUG1775	d__Bacteria;p__Bacillota_A;c__Clostridia;o__Christensenellales;f__CAG-74;g__Firm-10;s__Firm-10 sp004552515		0.03454 ± 0.0083	0.00877 ± 0.00251	0.00812 ± 0.00094	0.00368 ± 0.00117	0.0168 ± 0.00474	0.01137 ± 0.00147
SUG1264	d__Bacteria;p__Bacillota_A;c__Clostridia;o__Christensenellales;f__CAG-74;g__Limiplasma;s__		0.00344 ± 0.00071	0.00293 ± 0.00115	0.0005 ± 0.00015	0.00031 ± 0.00014	0.00412 ± 0.00102	0.03185 ± 0.01301
SUG1313	d__Bacteria;p__Bacillota_A;c__Clostridia;o__Christensenellales;f__CAG-74;g__Limiplasma;s__Limiplasma sp016297535		0.00257 ± 0.0004	0.00237 ± 0.00098	0.0004 ± 0.00012	0.0001 ± 0.0001	0.00366 ± 0.00119	0.04521 ± 0.01783
SUG1385	d__Bacteria;p__Bacillota_A;c__Clostridia;o__Christensenellales;f__CAG-74;g__Limiplasma;s__Limiplasma sp016297535		0.00193 ± 0.00038	0.00166 ± 0.00068	0.00021 ± 0.00007	ND	0.00316 ± 0.00118	0.04145 ± 0.01733
SUG1905	d__Bacteria;p__Bacillota_A;c__Clostridia;o__Christensenellales;f__CAG-74;g__Limiplasma;s__Limiplasma sp900548145		0.0895 ± 0.03751	0.01029 ± 0.00275	0.02207 ± 0.00676	0.00318 ± 0.00109	0.01775 ± 0.00527	0.00983 ± 0.00067
SUG1456	d__Bacteria;p__Bacillota_A;c__Clostridia;o__Christensenellales;f__CAG-74;g__RUG11247;s__		0.00674 ± 0.00149	0.0013 ± 0.00078	0.00058 ± 0.00027	ND	0.00874 ± 0.00216	0.01819 ± 0.0054
SUG1851	d__Bacteria;p__Bacillota_A;c__Clostridia;o__Christensenellales;f__CAG-74;g__RUG11247;s__RUG11247 sp902767315		0.03215 ± 0.00907	0.00765 ± 0.00368	0.01127 ± 0.00156	0.01076 ± 0.00604	0.01998 ± 0.01071	0.01014 ± 0.00192
SUG1554	d__Bacteria;p__Bacillota_A;c__Clostridia;o__Christensenellales;f__CAG-74;g__RUG563;s__RUG563 sp015056015		0.00295 ± 0.00058	0.00212 ± 0.0009	0.00052 ± 0.00015	0.0001 ± 0.0001	0.00735 ± 0.00269	0.04656 ± 0.01709
SUG1980	d__Bacteria;p__Bacillota_A;c__Clostridia;o__Christensenellales;f__CAG-74;g__SFMI01;s__SFMI01 sp004556155		0.17057 ± 0.07713	0.00776 ± 0.00348	0.02489 ± 0.00609	0.00283 ± 0.00179	0.03365 ± 0.01042	0.00675 ± 0.00086
SUG1310	d__Bacteria;p__Bacillota_A;c__Clostridia;o__Christensenellales;f__CAG-74;g__UBA11524;s__		0.00889 ± 0.00191	0.00772 ± 0.0038	0.00171 ± 0.00023	0.00052 ± 0.00024	0.00943 ± 0.00289	0.09298 ± 0.03874
SUG1952	d__Bacteria;p__Bacillota_A;c__Clostridia;o__Christensenellales;f__CAG-74;g__Ventricola;s__Ventricola sp004555535		0.14117 ± 0.0726	0.11288 ± 0.04206	0.00853 ± 0.00115	0.00833 ± 0.00315	0.05146 ± 0.01179	0.12893 ± 0.01801
SUG2097	d__Bacteria;p__Bacillota_A;c__Clostridia;o__Christensenellales;f__CAG-917;g__CAG-1138;s__CAG-1138 sp000434675		0.01377 ± 0.00323	0.00101 ± 0.00055	0.01075 ± 0.00373	ND	0.1243 ± 0.11397	0.00143 ± 0.00033
SUG1154	d__Bacteria;p__Bacillota_A;c__Clostridia;o__Christensenellales;f__CAG-917;g__CAG-349;s__CAG-349 sp001940895		0.1516 ± 0.0708	0.00069 ± 0.00047	0.00888 ± 0.00155	ND	0.02182 ± 0.00771	0.1172 ± 0.10014
SUG1834	d__Bacteria;p__Bacillota_A;c__Clostridia;o__Christensenellales;f__CAG-917;g__CAG-349;s__CAG-349 sp001940895	↑ Conventional nursery	0.32312 ± 0.23136	0.00037 ± 0.00037	0.00762 ± 0.00132	ND	0.02379 ± 0.00897	0.02361 ± 0.01669
SUG2003	d__Bacteria;p__Bacillota_A;c__Clostridia;o__Christensenellales;f__CAG-917;g__CAG-349;s__CAG-349 sp001940895	↑ Conventional nursery	0.27104 ± 0.13476	0.00049 ± 0.00036	0.01129 ± 0.00203	ND	0.02916 ± 0.01164	0.02202 ± 0.01603
SUG1839	d__Bacteria;p__Bacillota_A;c__Clostridia;o__Christensenellales;f__CAG-917;g__CAG-349;s__CAG-349 sp003539515	↑ Conventional nursery	1.22478 ± 0.58648	0.00228 ± 0.0022	0.05552 ± 0.01543	ND	0.15153 ± 0.08285	0.00145 ± 0.00046
SUG1954	d__Bacteria;p__Bacillota_A;c__Clostridia;o__Christensenellales;f__CAG-917;g__CAG-349;s__CAG-349 sp003539515	↑ Conventional nursery	1.2792 ± 0.8278	0.00266 ± 0.00258	0.06515 ± 0.01767	ND	0.18313 ± 0.1027	0.00102 ± 0.00049
SUG2008	d__Bacteria;p__Bacillota_A;c__Clostridia;o__Christensenellales;f__CAG-917;g__CAG-349;s__CAG-349 sp003539515	↑ Conventional nursery	0.61096 ± 0.2128	0.00152 ± 0.00132	0.03466 ± 0.00907	ND	0.09311 ± 0.04981	0.00218 ± 0.00087
SUG2146	d__Bacteria;p__Bacillota_A;c__Clostridia;o__Christensenellales;f__CAG-917;g__CAG-349;s__CAG-349 sp003539515	↑ Conventional nursery	0.94355 ± 0.44696	0.0027 ± 0.00263	0.06893 ± 0.01965	ND	0.19536 ± 0.10386	0.00081 ± 0.00051
SUG1753	d__Bacteria;p__Bacillota_A;c__Clostridia;o__Christensenellales;f__CAG-917;g__CAG-917;s__		0.07042 ± 0.02935	ND	0.00203 ± 0.00078	ND	0.01046 ± 0.00432	0.00082 ± 0.00045
SUG2168	d__Bacteria;p__Bacillota_A;c__Clostridia;o__Christensenellales;f__CAG-917;g__HGM11377;s__HGM11377 sp900755035		0.00812 ± 0.00183	0.0001 ± 0.0001	0.00147 ± 0.00033	ND	0.13417 ± 0.09189	0.0013 ± 0.00052
SUG1229	d__Bacteria;p__Bacillota_A;c__Clostridia;o__Christensenellales;f__QALW01;g__UMGS1338;s__		0.00296 ± 0.00214	0.00212 ± 0.00092	0.00078 ± 0.0003	ND	0.01048 ± 0.00265	0.00851 ± 0.00252
SUG1781	d__Bacteria;p__Bacillota_A;c__Clostridia;o__Christensenellales;f__UBA3700;g__HGM11368;s__		0.20375 ± 0.20129	0.00028 ± 0.00028	0.00014 ± 0.00014	ND	0.00162 ± 0.00074	0.00198 ± 0.00069
SUG1499	d__Bacteria;p__Bacillota_A;c__Clostridia;o__Clostridiales;f__Clostridiaceae;g__Clostridium;s__		0.0039 ± 0.00175	0.00702 ± 0.00285	0.00242 ± 0.00067	0.00243 ± 0.00091	0.00441 ± 0.00102	0.0403 ± 0.01198
SUG1876	d__Bacteria;p__Bacillota_A;c__Clostridia;o__Clostridiales;f__Clostridiaceae;g__Clostridium;s__Clostridium sp000435835	↑ Conventional GF; ↑Pasture sows	0.172 ± 0.09358	0.30263 ± 0.14257	0.74565 ± 0.20572	0.01603 ± 0.00407	0.20898 ± 0.05178	0.58632 ± 0.07833
SUG1436	d__Bacteria;p__Bacillota_A;c__Clostridia;o__Clostridiales;f__Clostridiaceae;g__Clostridium;s__Clostridium sp012519155		0.00679 ± 0.003	0.00733 ± 0.00336	0.0168 ± 0.00807	0.01196 ± 0.00891	0.00567 ± 0.00206	0.05628 ± 0.01927
SUG1771	d__Bacteria;p__Bacillota_A;c__Clostridia;o__Clostridiales;f__Clostridiaceae;g__Clostridium_P;s__Clostridium_P ventriculi		0.00458 ± 0.00195	0.0032 ± 0.0011	0.06235 ± 0.01295	0.00163 ± 0.00058	0.12274 ± 0.0482	0.01197 ± 0.00162
SUG1517	d__Bacteria;p__Bacillota_A;c__Clostridia;o__Clostridiales;f__Clostridiaceae;g__Inconstantimicrobium;s__Inconstantimicrobium porci	↑Pasture sows	0.00293 ± 0.00085	0.01155 ± 0.0039	0.00719 ± 0.00143	0.00284 ± 0.00062	0.00646 ± 0.00127	0.19543 ± 0.05469
SUG1366	d__Bacteria;p__Bacillota_A;c__Clostridia;o__Lachnospirales;f__Anaerotignaceae;g__Metalachnospira;s__		0.01945 ± 0.01852	0.01267 ± 0.00496	0.0023 ± 0.00058	0.00248 ± 0.00119	0.00274 ± 0.0009	0.01395 ± 0.0036
SUG1225	d__Bacteria;p__Bacillota_A;c__Clostridia;o__Lachnospirales;f__Lachnospiraceae;g__;s__		0.00089 ± 0.00032	0.00208 ± 0.00093	0.00007 ± 0.00007	0.00013 ± 0.00013	0.00043 ± 0.00019	0.01666 ± 0.00785
SUG1228	d__Bacteria;p__Bacillota_A;c__Clostridia;o__Lachnospirales;f__Lachnospiraceae;g__;s__		0.00119 ± 0.0003	0.03732 ± 0.03475	0.00072 ± 0.00026	0.00137 ± 0.00038	0.00034 ± 0.00018	0.01757 ± 0.01307
SUG1279	d__Bacteria;p__Bacillota_A;c__Clostridia;o__Lachnospirales;f__Lachnospiraceae;g__;s__		0.00015 ± 0.00015	0.00152 ± 0.00045	0.00031 ± 0.00014	0.00044 ± 0.00021	0.00032 ± 0.00018	0.03022 ± 0.0167
SUG1490	d__Bacteria;p__Bacillota_A;c__Clostridia;o__Lachnospirales;f__Lachnospiraceae;g__;s__	↑Pasture sows	0.00992 ± 0.00195	0.0129 ± 0.00269	0.01294 ± 0.00194	0.00521 ± 0.00073	0.01574 ± 0.00728	0.18675 ± 0.08491
SUG1590	d__Bacteria;p__Bacillota_A;c__Clostridia;o__Lachnospirales;f__Lachnospiraceae;g__;s__		0.01281 ± 0.00241	0.17936 ± 0.0588	0.01813 ± 0.00865	0.12572 ± 0.05157	0.00875 ± 0.00337	0.05436 ± 0.01752
SUG1684	d__Bacteria;p__Bacillota_A;c__Clostridia;o__Lachnospirales;f__Lachnospiraceae;g__;s__		0.00134 ± 0.00017	0.00645 ± 0.0022	0.00092 ± 0.00021	0.0015 ± 0.00041	0.0029 ± 0.00122	0.01226 ± 0.00236
SUG1187	d__Bacteria;p__Bacillota_A;c__Clostridia;o__Lachnospirales;f__Lachnospiraceae;g__Agathobacter;s__		0.00342 ± 0.00208	0.03237 ± 0.01278	0.00608 ± 0.00182	0.02255 ± 0.00999	0.00174 ± 0.00093	0.07642 ± 0.03541
SUG1254	d__Bacteria;p__Bacillota_A;c__Clostridia;o__Lachnospirales;f__Lachnospiraceae;g__Agathobacter;s__		0.00245 ± 0.00053	0.01835 ± 0.01087	0.00262 ± 0.00064	0.00378 ± 0.00071	0.00101 ± 0.00055	0.07423 ± 0.05766
SUG1579	d__Bacteria;p__Bacillota_A;c__Clostridia;o__Lachnospirales;f__Lachnospiraceae;g__Agathobacter;s__		0.03685 ± 0.02968	0.07571 ± 0.06188	0.0063 ± 0.00097	0.00416 ± 0.00089	0.00346 ± 0.00135	0.0328 ± 0.01075
SUG1642	d__Bacteria;p__Bacillota_A;c__Clostridia;o__Lachnospirales;f__Lachnospiraceae;g__Agathobacter;s__		ND	0.01804 ± 0.0147	0.00033 ± 0.00015	0.0008 ± 0.00025	0.00082 ± 0.00049	0.03528 ± 0.0243
SUG1654	d__Bacteria;p__Bacillota_A;c__Clostridia;o__Lachnospirales;f__Lachnospiraceae;g__Agathobacter;s__		0.00099 ± 0.00017	0.00478 ± 0.0015	0.00228 ± 0.00066	0.00321 ± 0.00098	0.00034 ± 0.00016	0.02991 ± 0.01572
SUG1675	d__Bacteria;p__Bacillota_A;c__Clostridia;o__Lachnospirales;f__Lachnospiraceae;g__Agathobacter;s__		0.01139 ± 0.00225	0.07481 ± 0.02557	0.03996 ± 0.01117	0.17893 ± 0.06314	0.00415 ± 0.00124	0.06886 ± 0.03059
SUG1790	d__Bacteria;p__Bacillota_A;c__Clostridia;o__Lachnospirales;f__Lachnospiraceae;g__Agathobacter;s__		0.12773 ± 0.12539	0.02535 ± 0.01763	0.00242 ± 0.00063	0.00203 ± 0.00055	0.00264 ± 0.00105	0.02959 ± 0.01023
SUG1877	d__Bacteria;p__Bacillota_A;c__Clostridia;o__Lachnospirales;f__Lachnospiraceae;g__Agathobacter;s__Agathobacter sp000434275	↑ Conventional GF	0.07667 ± 0.02799	0.10451 ± 0.04047	0.28236 ± 0.08082	0.05609 ± 0.00698	0.01269 ± 0.00555	0.03547 ± 0.01146
SUG1715	d__Bacteria;p__Bacillota_A;c__Clostridia;o__Lachnospirales;f__Lachnospiraceae;g__Agathobacter;s__Agathobacter sp900317585		0.00614 ± 0.00252	0.12164 ± 0.02618	0.1228 ± 0.02419	0.10772 ± 0.03106	0.00426 ± 0.00229	0.02864 ± 0.01019
SUG1934	d__Bacteria;p__Bacillota_A;c__Clostridia;o__Lachnospirales;f__Lachnospiraceae;g__Agathobacter;s__Agathobacter sp900317585		0.00781 ± 0.00315	0.13219 ± 0.03069	0.14848 ± 0.02998	0.08242 ± 0.02231	0.00579 ± 0.00277	0.02258 ± 0.00818
SUG1578	d__Bacteria;p__Bacillota_A;c__Clostridia;o__Lachnospirales;f__Lachnospiraceae;g__Agathobacter;s__Agathobacter sp900548765		0.01479 ± 0.00269	0.08261 ± 0.03567	0.0146 ± 0.00456	0.02154 ± 0.00683	0.00125 ± 0.00077	0.01337 ± 0.00357
SUG1891	d__Bacteria;p__Bacillota_A;c__Clostridia;o__Lachnospirales;f__Lachnospiraceae;g__Agathobacter;s__Agathobacter sp900549895	↑ Pasture nursery; ↑ Conventional GF	0.08223 ± 0.0408	0.38115 ± 0.18116	0.29244 ± 0.06105	0.11903 ± 0.02645	0.01773 ± 0.01256	0.07176 ± 0.03319
SUG1269	d__Bacteria;p__Bacillota_A;c__Clostridia;o__Lachnospirales;f__Lachnospiraceae;g__Agathobacter;s__Agathobacter sp905209075		0.02564 ± 0.00991	0.08154 ± 0.01808	0.04495 ± 0.01142	0.09217 ± 0.0369	0.00332 ± 0.00172	0.5387 ± 0.32786
SUG1237	d__Bacteria;p__Bacillota_A;c__Clostridia;o__Lachnospirales;f__Lachnospiraceae;g__AM51-8;s__		0.00091 ± 0.00041	0.00477 ± 0.00263	0.00014 ± 0.00009	0.00033 ± 0.00011	0.0012 ± 0.00068	0.00584 ± 0.00146
SUG1238	d__Bacteria;p__Bacillota_A;c__Clostridia;o__Lachnospirales;f__Lachnospiraceae;g__AM51-8;s__		0.00222 ± 0.00077	0.01928 ± 0.00621	0.01111 ± 0.00342	0.00617 ± 0.00248	0.00416 ± 0.00366	0.01625 ± 0.01021
SUG1933	d__Bacteria;p__Bacillota_A;c__Clostridia;o__Lachnospirales;f__Lachnospiraceae;g__Anaerobutyricum;s__		0.05412 ± 0.01928	0.03692 ± 0.00822	0.06972 ± 0.01321	0.01617 ± 0.00169	0.00753 ± 0.00207	0.01338 ± 0.00311
SUG1983	d__Bacteria;p__Bacillota_A;c__Clostridia;o__Lachnospirales;f__Lachnospiraceae;g__Anaerobutyricum;s__		0.00872 ± 0.00342	0.10215 ± 0.0388	0.01408 ± 0.00723	0.05433 ± 0.02468	0.03997 ± 0.01111	0.0431 ± 0.0099
SUG1607	d__Bacteria;p__Bacillota_A;c__Clostridia;o__Lachnospirales;f__Lachnospiraceae;g__Anaerobutyricum;s__Anaerobutyricum hallii		0.06716 ± 0.01798	0.09326 ± 0.026	0.06823 ± 0.02209	0.1465 ± 0.04879	0.02089 ± 0.01137	0.01979 ± 0.0039
SUG1417	d__Bacteria;p__Bacillota_A;c__Clostridia;o__Lachnospirales;f__Lachnospiraceae;g__AviLachnospira;s__		0.00383 ± 0.00124	0.00296 ± 0.00129	0.00042 ± 0.00015	0.00026 ± 0.00016	0.0046 ± 0.00131	0.01546 ± 0.00331
SUG1397	d__Bacteria;p__Bacillota_A;c__Clostridia;o__Lachnospirales;f__Lachnospiraceae;g__Bacteroides_F;s__		0.00196 ± 0.00029	0.03464 ± 0.01812	0.01475 ± 0.00423	0.04892 ± 0.0176	0.00032 ± 0.00019	0.02836 ± 0.01571
SUG1503	d__Bacteria;p__Bacillota_A;c__Clostridia;o__Lachnospirales;f__Lachnospiraceae;g__Bacteroides_F;s__		0.00034 ± 0.00017	0.03023 ± 0.02136	0.00073 ± 0.00023	0.00113 ± 0.00043	0.00035 ± 0.00014	0.0038 ± 0.00052
SUG1685	d__Bacteria;p__Bacillota_A;c__Clostridia;o__Lachnospirales;f__Lachnospiraceae;g__Bariatricus;s__		0.00465 ± 0.00087	0.01157 ± 0.00477	0.00159 ± 0.00034	0.00168 ± 0.00044	0.00207 ± 0.00076	0.03321 ± 0.01217
SUG1638	d__Bacteria;p__Bacillota_A;c__Clostridia;o__Lachnospirales;f__Lachnospiraceae;g__Bariatricus;s__Bariatricus sp004560705		0.75244 ± 0.37245	0.31212 ± 0.11998	0.10709 ± 0.01507	0.03736 ± 0.00719	0.04165 ± 0.01317	0.06185 ± 0.01882
SUG1968	d__Bacteria;p__Bacillota_A;c__Clostridia;o__Lachnospirales;f__Lachnospiraceae;g__Bariatricus;s__Bariatricus sp004560705		0.70498 ± 0.315	0.25982 ± 0.09984	0.10607 ± 0.01483	0.03611 ± 0.00619	0.03849 ± 0.01232	0.04883 ± 0.01519
SUG1555	d__Bacteria;p__Bacillota_A;c__Clostridia;o__Lachnospirales;f__Lachnospiraceae;g__Bilifractor;s__Bilifractor sp900317175		0.00814 ± 0.00484	0.018 ± 0.00668	0.01864 ± 0.00512	0.03067 ± 0.00829	0.00033 ± 0.00018	0.0038 ± 0.00163
SUG2020	d__Bacteria;p__Bacillota_A;c__Clostridia;o__Lachnospirales;f__Lachnospiraceae;g__Bilifractor;s__Bilifractor sp900317175		0.00934 ± 0.00475	0.01759 ± 0.00597	0.04721 ± 0.01304	0.02616 ± 0.00695	0.00064 ± 0.00042	0.00354 ± 0.0017
SUG1770	d__Bacteria;p__Bacillota_A;c__Clostridia;o__Lachnospirales;f__Lachnospiraceae;g__Blautia;s__		0.00694 ± 0.00236	0.07054 ± 0.04978	0.04238 ± 0.02086	0.00725 ± 0.00257	0.05944 ± 0.02351	0.01376 ± 0.00574
SUG1437	d__Bacteria;p__Bacillota_A;c__Clostridia;o__Lachnospirales;f__Lachnospiraceae;g__Blautia_A;s__		0.00677 ± 0.00239	0.02407 ± 0.00443	0.00836 ± 0.0013	0.01445 ± 0.00354	0.00327 ± 0.00269	0.00852 ± 0.00504
SUG1885	d__Bacteria;p__Bacillota_A;c__Clostridia;o__Lachnospirales;f__Lachnospiraceae;g__Blautia_A;s__		0.00822 ± 0.00247	0.09462 ± 0.02613	0.04489 ± 0.00676	0.03573 ± 0.01053	0.00379 ± 0.00128	0.04182 ± 0.01694
SUG1929	d__Bacteria;p__Bacillota_A;c__Clostridia;o__Lachnospirales;f__Lachnospiraceae;g__Blautia_A;s__	↑ Conventional GF	0.02808 ± 0.00622	0.03734 ± 0.00449	0.16209 ± 0.03964	0.0283 ± 0.00371	0.00666 ± 0.00203	0.03059 ± 0.01215
SUG1622	d__Bacteria;p__Bacillota_A;c__Clostridia;o__Lachnospirales;f__Lachnospiraceae;g__Blautia_A;s__Blautia_A massiliensis		0.12153 ± 0.05825	0.14444 ± 0.02635	0.0406 ± 0.00602	0.16329 ± 0.0303	0.01838 ± 0.00737	0.01836 ± 0.00457
SUG2179	d__Bacteria;p__Bacillota_A;c__Clostridia;o__Lachnospirales;f__Lachnospiraceae;g__Blautia_A;s__Blautia_A obeum	↑ Pasture GF	0.18289 ± 0.05519	0.25866 ± 0.08123	0.06041 ± 0.01084	0.23257 ± 0.08825	0.02581 ± 0.01225	0.01069 ± 0.005
SUG2156	d__Bacteria;p__Bacillota_A;c__Clostridia;o__Lachnospirales;f__Lachnospiraceae;g__Blautia_A;s__Blautia_A sp000285855		0.03432 ± 0.01583	0.04293 ± 0.00649	0.03927 ± 0.00796	0.08285 ± 0.01626	0.02065 ± 0.00958	0.01079 ± 0.00482
SUG1689	d__Bacteria;p__Bacillota_A;c__Clostridia;o__Lachnospirales;f__Lachnospiraceae;g__Blautia_A;s__Blautia_A sp018919065	↑ Pasture GF	0.25357 ± 0.07841	0.64618 ± 0.15405	0.1471 ± 0.03052	0.83955 ± 0.15998	0.03154 ± 0.0165	0.0932 ± 0.04704
SUG1280	d__Bacteria;p__Bacillota_A;c__Clostridia;o__Lachnospirales;f__Lachnospiraceae;g__Blautia_A;s__Blautia_A sp900066355		0.02458 ± 0.01015	0.01863 ± 0.00422	0.0108 ± 0.00199	0.04494 ± 0.01528	0.00495 ± 0.00311	0.00507 ± 0.00242
SUG1749	d__Bacteria;p__Bacillota_A;c__Clostridia;o__Lachnospirales;f__Lachnospiraceae;g__Butyribacter;s__		0.00058 ± 0.00019	0.0024 ± 0.00073	0.03634 ± 0.01762	0.00089 ± 0.00029	0.00017 ± 0.00012	0.00236 ± 0.00065
SUG1218	d__Bacteria;p__Bacillota_A;c__Clostridia;o__Lachnospirales;f__Lachnospiraceae;g__Butyrivibrio_A;s__		0.00298 ± 0.00121	0.02231 ± 0.012	0.00576 ± 0.00183	0.00759 ± 0.00534	0.00024 ± 0.00013	0.00833 ± 0.00433
SUG1159	d__Bacteria;p__Bacillota_A;c__Clostridia;o__Lachnospirales;f__Lachnospiraceae;g__Butyrivibrio_A;s__Butyrivibrio_A sp016297265		0.00056 ± 0.00026	0.0023 ± 0.00066	0.0008 ± 0.0003	0.00085 ± 0.00029	0.00129 ± 0.00096	0.03991 ± 0.01514
SUG1165	d__Bacteria;p__Bacillota_A;c__Clostridia;o__Lachnospirales;f__Lachnospiraceae;g__CAG-127;s__		ND	0.00097 ± 0.00035	0.00006 ± 0.00006	0.00008 ± 0.00008	0.00014 ± 0.0001	0.01763 ± 0.0094
SUG1265	d__Bacteria;p__Bacillota_A;c__Clostridia;o__Lachnospirales;f__Lachnospiraceae;g__CAG-127;s__		0.00014 ± 0.00014	0.00614 ± 0.00505	0.00116 ± 0.00101	0.0004 ± 0.00019	0.00783 ± 0.00441	0.02809 ± 0.00838
SUG1698	d__Bacteria;p__Bacillota_A;c__Clostridia;o__Lachnospirales;f__Lachnospiraceae;g__CAG-127;s__		0.00254 ± 0.00052	0.00386 ± 0.00098	0.00339 ± 0.00063	0.00168 ± 0.00042	0.00307 ± 0.00092	0.02017 ± 0.0042
SUG1814	d__Bacteria;p__Bacillota_A;c__Clostridia;o__Lachnospirales;f__Lachnospiraceae;g__CAG-127;s__CAG-127 sp900553925		0.00452 ± 0.0019	0.03756 ± 0.01615	0.02621 ± 0.00716	0.02786 ± 0.00899	0.00164 ± 0.00075	0.01229 ± 0.00586
SUG1550	d__Bacteria;p__Bacillota_A;c__Clostridia;o__Lachnospirales;f__Lachnospiraceae;g__CAG-194;s__CAG-194 sp000432915		0.01447 ± 0.00343	0.22136 ± 0.10071	0.02493 ± 0.00502	0.05601 ± 0.01411	0.00326 ± 0.00106	0.02516 ± 0.0103
SUG1250	d__Bacteria;p__Bacillota_A;c__Clostridia;o__Lachnospirales;f__Lachnospiraceae;g__CAG-45;s__CAG-45 sp002299665		0.02122 ± 0.00265	0.08654 ± 0.04505	0.02253 ± 0.00231	0.03705 ± 0.01653	0.01207 ± 0.00239	0.50412 ± 0.24964
SUG1244	d__Bacteria;p__Bacillota_A;c__Clostridia;o__Lachnospirales;f__Lachnospiraceae;g__CAG-510;s__CAG-510 sp000434615		0.01082 ± 0.00895	0.08354 ± 0.05691	0.00475 ± 0.00106	0.00726 ± 0.00196	0.00356 ± 0.00211	0.00942 ± 0.00349
SUG1301	d__Bacteria;p__Bacillota_A;c__Clostridia;o__Lachnospirales;f__Lachnospiraceae;g__CAG-590;s__		0.00135 ± 0.00021	0.02606 ± 0.02299	0.00147 ± 0.00036	0.00139 ± 0.00038	0.00066 ± 0.00028	0.00614 ± 0.00133
SUG1353	d__Bacteria;p__Bacillota_A;c__Clostridia;o__Lachnospirales;f__Lachnospiraceae;g__CAG-590;s__CAG-590 sp003530125		0.00154 ± 0.00033	0.01926 ± 0.005	0.00837 ± 0.0023	0.01709 ± 0.00611	0.00087 ± 0.00047	0.00793 ± 0.00319
SUG1185	d__Bacteria;p__Bacillota_A;c__Clostridia;o__Lachnospirales;f__Lachnospiraceae;g__CAG-603;s__CAG-603 sp900314555		0.00089 ± 0.00032	0.00877 ± 0.00434	0.01508 ± 0.00567	0.00444 ± 0.00202	0.00038 ± 0.00025	0.01965 ± 0.01064
SUG1200	d__Bacteria;p__Bacillota_A;c__Clostridia;o__Lachnospirales;f__Lachnospiraceae;g__CAG-632;s__CAG-632 sp000431515		0.00366 ± 0.00171	0.02376 ± 0.01041	0.00227 ± 0.00055	0.01375 ± 0.00506	0.00105 ± 0.00062	0.00273 ± 0.00067
SUG1164	d__Bacteria;p__Bacillota_A;c__Clostridia;o__Lachnospirales;f__Lachnospiraceae;g__CAG-632;s__CAG-632 sp900539185		0.00053 ± 0.00053	0.02882 ± 0.02063	0.00265 ± 0.00121	0.00497 ± 0.00322	0.00053 ± 0.0003	0.00485 ± 0.00243
SUG1411	d__Bacteria;p__Bacillota_A;c__Clostridia;o__Lachnospirales;f__Lachnospiraceae;g__CAG-791;s__		ND	0.641 ± 0.35308	0.00074 ± 0.0005	0.19961 ± 0.05552	0.00017 ± 0.00009	0.06503 ± 0.04248
SUG1538	d__Bacteria;p__Bacillota_A;c__Clostridia;o__Lachnospirales;f__Lachnospiraceae;g__CAG-791;s__		ND	0.11942 ± 0.07663	0.00037 ± 0.0003	0.00855 ± 0.00243	ND	0.00147 ± 0.00074
SUG1830	d__Bacteria;p__Bacillota_A;c__Clostridia;o__Lachnospirales;f__Lachnospiraceae;g__CAG-791;s__CAG-791 sp000431495		0.00299 ± 0.00235	0.0035 ± 0.00069	0.06788 ± 0.00909	0.00333 ± 0.00038	0.00111 ± 0.00051	0.00158 ± 0.00038
SUG1365	d__Bacteria;p__Bacillota_A;c__Clostridia;o__Lachnospirales;f__Lachnospiraceae;g__CAG-791;s__CAG-791 sp002353635		ND	0.05391 ± 0.02518	ND	0.15148 ± 0.10464	ND	0.00876 ± 0.00789
SUG1407	d__Bacteria;p__Bacillota_A;c__Clostridia;o__Lachnospirales;f__Lachnospiraceae;g__CAG-791;s__CAG-791 sp900317475		ND	0.29223 ± 0.16068	0.04407 ± 0.03324	0.05656 ± 0.01862	ND	0.12819 ± 0.0949
SUG1710	d__Bacteria;p__Bacillota_A;c__Clostridia;o__Lachnospirales;f__Lachnospiraceae;g__CAG-791;s__CAG-791 sp900317555		ND	0.04404 ± 0.01327	0.00415 ± 0.00155	0.09733 ± 0.03399	ND	0.01296 ± 0.00665
SUG1551	d__Bacteria;p__Bacillota_A;c__Clostridia;o__Lachnospirales;f__Lachnospiraceae;g__CAG-791;s__CAG-791 sp900318875		ND	0.14658 ± 0.05836	0.00009 ± 0.00009	0.14004 ± 0.04407	ND	0.0101 ± 0.00535
SUG1650	d__Bacteria;p__Bacillota_A;c__Clostridia;o__Lachnospirales;f__Lachnospiraceae;g__CAG-95;s__		0.04123 ± 0.0085	0.0932 ± 0.06957	0.02325 ± 0.00277	0.01911 ± 0.00287	0.01749 ± 0.00316	0.03306 ± 0.00645
SUG1920	d__Bacteria;p__Bacillota_A;c__Clostridia;o__Lachnospirales;f__Lachnospiraceae;g__CAG-95;s__CAG-95 sp017622575		0.29826 ± 0.25347	0.06969 ± 0.02789	0.01616 ± 0.00189	0.0081 ± 0.00135	0.03441 ± 0.00938	0.03605 ± 0.00768
SUG1435	d__Bacteria;p__Bacillota_A;c__Clostridia;o__Lachnospirales;f__Lachnospiraceae;g__Choladocola;s__Choladocola sp003480725		0.00555 ± 0.00189	0.0134 ± 0.00274	0.01477 ± 0.0033	0.01931 ± 0.00478	0.00223 ± 0.00105	0.01314 ± 0.00842
SUG1168	d__Bacteria;p__Bacillota_A;c__Clostridia;o__Lachnospirales;f__Lachnospiraceae;g__Choladousia;s__		0.01293 ± 0.00368	0.02672 ± 0.0077	0.00996 ± 0.00144	0.0255 ± 0.00542	0.00302 ± 0.00172	0.00998 ± 0.00557
SUG1567	d__Bacteria;p__Bacillota_A;c__Clostridia;o__Lachnospirales;f__Lachnospiraceae;g__Choladousia;s__		0.0066 ± 0.00339	0.03954 ± 0.01278	0.00686 ± 0.00132	0.04109 ± 0.01301	0.00413 ± 0.00141	0.01032 ± 0.0048
SUG1588	d__Bacteria;p__Bacillota_A;c__Clostridia;o__Lachnospirales;f__Lachnospiraceae;g__Choladousia;s__		0.00472 ± 0.00129	0.04073 ± 0.02412	0.00153 ± 0.00046	0.00315 ± 0.00067	0.00941 ± 0.00343	0.01774 ± 0.00515
SUG1991	d__Bacteria;p__Bacillota_A;c__Clostridia;o__Lachnospirales;f__Lachnospiraceae;g__Choladousia;s__		0.04777 ± 0.01475	0.0493 ± 0.0174	0.01389 ± 0.0026	0.01219 ± 0.00317	0.02262 ± 0.00803	0.03172 ± 0.00597
SUG1300	d__Bacteria;p__Bacillota_A;c__Clostridia;o__Lachnospirales;f__Lachnospiraceae;g__Clostridium_Q;s__Clostridium_Q sp016302185		0.01305 ± 0.00602	0.01897 ± 0.01164	0.0152 ± 0.00454	0.00419 ± 0.0014	0.02539 ± 0.0091	0.03743 ± 0.00831
SUG1233	d__Bacteria;p__Bacillota_A;c__Clostridia;o__Lachnospirales;f__Lachnospiraceae;g__Clostridium_R;s__Clostridium_R amiphilum_A		ND	0.00358 ± 0.00184	0.00067 ± 0.00054	0.00289 ± 0.00066	0.00188 ± 0.00073	0.04008 ± 0.01322
SUG1695	d__Bacteria;p__Bacillota_A;c__Clostridia;o__Lachnospirales;f__Lachnospiraceae;g__Coprococcus;s__		0.00526 ± 0.00285	0.06515 ± 0.02154	0.00954 ± 0.00201	0.1134 ± 0.04131	0.00119 ± 0.00077	0.0225 ± 0.01203
SUG1665	d__Bacteria;p__Bacillota_A;c__Clostridia;o__Lachnospirales;f__Lachnospiraceae;g__Coprococcus;s__Coprococcus sp900066115		0.00345 ± 0.00045	0.03998 ± 0.01659	0.00584 ± 0.0016	0.08875 ± 0.06293	0.00128 ± 0.00068	0.00659 ± 0.00134
SUG1158	d__Bacteria;p__Bacillota_A;c__Clostridia;o__Lachnospirales;f__Lachnospiraceae;g__Coprococcus_A;s__Coprococcus_A catus		0.01456 ± 0.00636	0.03706 ± 0.01204	0.01767 ± 0.00462	0.07077 ± 0.02496	0.02641 ± 0.01261	0.01776 ± 0.00648
SUG1669	d__Bacteria;p__Bacillota_A;c__Clostridia;o__Lachnospirales;f__Lachnospiraceae;g__Cuneatibacter;s__		0.00512 ± 0.00146	0.00831 ± 0.00136	0.00973 ± 0.00205	0.01485 ± 0.00467	0.0082 ± 0.00333	0.00683 ± 0.00226
SUG2127	d__Bacteria;p__Bacillota_A;c__Clostridia;o__Lachnospirales;f__Lachnospiraceae;g__Dorea;s__Dorea formicigenerans		0.02599 ± 0.00827	0.15185 ± 0.03511	0.03112 ± 0.00566	0.07014 ± 0.00788	0.00598 ± 0.00298	0.01676 ± 0.00734
SUG1354	d__Bacteria;p__Bacillota_A;c__Clostridia;o__Lachnospirales;f__Lachnospiraceae;g__Eubacterium_F;s__		0.00938 ± 0.00653	0.01523 ± 0.01014	0.00194 ± 0.00059	0.00007 ± 0.00007	0.00783 ± 0.00711	0.00574 ± 0.00195
SUG1783	d__Bacteria;p__Bacillota_A;c__Clostridia;o__Lachnospirales;f__Lachnospiraceae;g__Eubacterium_F;s__		0.02552 ± 0.02129	0.01323 ± 0.0066	0.0052 ± 0.00104	0.00136 ± 0.00044	0.03027 ± 0.02951	0.0059 ± 0.00146
SUG1323	d__Bacteria;p__Bacillota_A;c__Clostridia;o__Lachnospirales;f__Lachnospiraceae;g__Fimousia;s__Fimousia sp001940245		0.002 ± 0.0004	0.07376 ± 0.04559	0.00185 ± 0.00091	0.04974 ± 0.03058	0.00263 ± 0.0011	0.00769 ± 0.00369
SUG1216	d__Bacteria;p__Bacillota_A;c__Clostridia;o__Lachnospirales;f__Lachnospiraceae;g__Frisingicoccus;s__Frisingicoccus sp016298055		0.0033 ± 0.00041	0.00548 ± 0.00258	0.00133 ± 0.00035	0.00116 ± 0.0004	0.01236 ± 0.0045	0.03691 ± 0.00986
SUG1894	d__Bacteria;p__Bacillota_A;c__Clostridia;o__Lachnospirales;f__Lachnospiraceae;g__Fusicatenibacter;s__		0.04716 ± 0.02532	0.00859 ± 0.00265	0.00552 ± 0.00079	0.00932 ± 0.00566	0.00658 ± 0.00301	0.00927 ± 0.00327
SUG1611	d__Bacteria;p__Bacillota_A;c__Clostridia;o__Lachnospirales;f__Lachnospiraceae;g__Fusicatenibacter;s__Fusicatenibacter saccharivorans	↑ Pasture GF	0.1356 ± 0.04091	0.17991 ± 0.03124	0.06703 ± 0.01389	0.31323 ± 0.10843	0.00825 ± 0.00429	0.02489 ± 0.014
SUG2029	d__Bacteria;p__Bacillota_A;c__Clostridia;o__Lachnospirales;f__Lachnospiraceae;g__JAGTTR01;s__		0.02069 ± 0.00404	0.01891 ± 0.00677	0.00705 ± 0.00097	0.00222 ± 0.00042	0.01224 ± 0.00299	0.01564 ± 0.00429
SUG2056	d__Bacteria;p__Bacillota_A;c__Clostridia;o__Lachnospirales;f__Lachnospiraceae;g__KLE1615;s__KLE1615 sp900066985	↑ Conventional nursery	0.25745 ± 0.06422	0.03224 ± 0.00819	0.04852 ± 0.00821	0.01747 ± 0.00505	0.05321 ± 0.02197	0.02058 ± 0.01007
SUG1361	d__Bacteria;p__Bacillota_A;c__Clostridia;o__Lachnospirales;f__Lachnospiraceae;g__Lachnoclostridium;s__		0.00033 ± 0.00033	0.0018 ± 0.00059	0.00033 ± 0.00023	0.00024 ± 0.00024	0.00057 ± 0.00037	0.04116 ± 0.0199
SUG1162	d__Bacteria;p__Bacillota_A;c__Clostridia;o__Lachnospirales;f__Lachnospiraceae;g__Lachnospira;s__		0.01064 ± 0.00508	0.04059 ± 0.01715	0.01218 ± 0.00186	0.0283 ± 0.01348	0.00249 ± 0.00092	0.02543 ± 0.00784
SUG1474	d__Bacteria;p__Bacillota_A;c__Clostridia;o__Lachnospirales;f__Lachnospiraceae;g__Lachnospira;s__		0.00366 ± 0.00259	0.09089 ± 0.03441	0.02039 ± 0.00507	0.01154 ± 0.00474	0.00851 ± 0.00495	0.055 ± 0.0196
SUG1419	d__Bacteria;p__Bacillota_A;c__Clostridia;o__Lachnospirales;f__Lachnospiraceae;g__Lachnospira;s__Lachnospira sp900316325		0.00243 ± 0.00102	0.01475 ± 0.00359	0.00968 ± 0.00306	0.03664 ± 0.0087	0.0005 ± 0.00024	0.00613 ± 0.00238
SUG1420	d__Bacteria;p__Bacillota_A;c__Clostridia;o__Lachnospirales;f__Lachnospiraceae;g__Lachnospira;s__Lachnospira sp900772425		0.01081 ± 0.00797	0.0128 ± 0.00199	0.00737 ± 0.00235	0.02542 ± 0.00576	0.00007 ± 0.00007	0.00882 ± 0.00488
SUG1324	d__Bacteria;p__Bacillota_A;c__Clostridia;o__Lachnospirales;f__Lachnospiraceae;g__Limivivens;s__Limivivens sp900066135		0.017 ± 0.00384	0.02147 ± 0.00376	0.01366 ± 0.00181	0.01833 ± 0.00375	0.00702 ± 0.00231	0.00476 ± 0.00131
SUG2165	d__Bacteria;p__Bacillota_A;c__Clostridia;o__Lachnospirales;f__Lachnospiraceae;g__Marvinbryantia;s__Marvinbryantia sp900066075		0.08004 ± 0.02614	0.10618 ± 0.04588	0.03665 ± 0.00725	0.07109 ± 0.02116	0.01845 ± 0.00727	0.01868 ± 0.0076
SUG1774	d__Bacteria;p__Bacillota_A;c__Clostridia;o__Lachnospirales;f__Lachnospiraceae;g__Mediterraneibacter;s__Mediterraneibacter faecis		0.0328 ± 0.00532	0.00847 ± 0.00149	0.01897 ± 0.0044	0.00487 ± 0.00068	0.00426 ± 0.00141	0.00352 ± 0.00036
SUG1613	d__Bacteria;p__Bacillota_A;c__Clostridia;o__Lachnospirales;f__Lachnospiraceae;g__MGBC120314;s__		0.00299 ± 0.00067	0.02455 ± 0.02201	0.0006 ± 0.00021	0.00078 ± 0.00025	0.00043 ± 0.00019	0.00333 ± 0.00047
SUG1358	d__Bacteria;p__Bacillota_A;c__Clostridia;o__Lachnospirales;f__Lachnospiraceae;g__NC2004;s__		ND	0.01139 ± 0.00435	0.00221 ± 0.0008	0.00065 ± 0.00033	0.00016 ± 0.00011	0.01634 ± 0.00663
SUG1696	d__Bacteria;p__Bacillota_A;c__Clostridia;o__Lachnospirales;f__Lachnospiraceae;g__Oliverpabstia;s__Oliverpabstia intestinalis	↑ Pasture GF	0.2565 ± 0.07806	0.36254 ± 0.09554	0.06536 ± 0.01063	0.16484 ± 0.05355	0.04968 ± 0.0201	0.02611 ± 0.01024
SUG1188	d__Bacteria;p__Bacillota_A;c__Clostridia;o__Lachnospirales;f__Lachnospiraceae;g__Oribacterium;s__Oribacterium sp002449915		ND	0.03698 ± 0.01588	ND	0.04311 ± 0.01128	ND	0.00359 ± 0.00199
SUG1635	d__Bacteria;p__Bacillota_A;c__Clostridia;o__Lachnospirales;f__Lachnospiraceae;g__Oribacterium;s__Oribacterium sp004554245		0.03994 ± 0.01557	0.05583 ± 0.03205	0.14893 ± 0.01192	0.1834 ± 0.04113	0.06371 ± 0.02804	0.00306 ± 0.00069
SUG2000	d__Bacteria;p__Bacillota_A;c__Clostridia;o__Lachnospirales;f__Lachnospiraceae;g__Porcincola;s__Porcincola intestinalis		0.29719 ± 0.26883	0.10715 ± 0.0457	0.06007 ± 0.03052	0.05491 ± 0.01752	0.00126 ± 0.00044	0.0387 ± 0.02721
SUG1680	d__Bacteria;p__Bacillota_A;c__Clostridia;o__Lachnospirales;f__Lachnospiraceae;g__Porcincola;s__Porcincola sp900555005	↑ Pasture GF	0.01749 ± 0.01414	0.17882 ± 0.0806	0.0176 ± 0.00546	0.29745 ± 0.08279	ND	0.10641 ± 0.06663
SUG1230	d__Bacteria;p__Bacillota_A;c__Clostridia;o__Lachnospirales;f__Lachnospiraceae;g__RGIG8767;s__		0.00059 ± 0.00023	0.00166 ± 0.00062	0.00029 ± 0.00011	0.00041 ± 0.00014	0.00044 ± 0.00017	0.02036 ± 0.00854
SUG1179	d__Bacteria;p__Bacillota_A;c__Clostridia;o__Lachnospirales;f__Lachnospiraceae;g__Roseburia;s__		0.00456 ± 0.00264	0.02392 ± 0.01886	0.0024 ± 0.00117	0.00082 ± 0.00021	0.00124 ± 0.00071	0.02247 ± 0.01544
SUG1308	d__Bacteria;p__Bacillota_A;c__Clostridia;o__Lachnospirales;f__Lachnospiraceae;g__Roseburia;s__		0.00162 ± 0.00022	0.00199 ± 0.00065	0.00057 ± 0.00018	0.00061 ± 0.00015	0.01109 ± 0.00935	0.01874 ± 0.01293
SUG1916	d__Bacteria;p__Bacillota_A;c__Clostridia;o__Lachnospirales;f__Lachnospiraceae;g__Roseburia;s__		0.06262 ± 0.03777	0.00994 ± 0.00168	0.00966 ± 0.00051	0.00543 ± 0.00077	0.00869 ± 0.00191	0.00941 ± 0.00063
SUG1204	d__Bacteria;p__Bacillota_A;c__Clostridia;o__Lachnospirales;f__Lachnospiraceae;g__Roseburia;s__Roseburia hominis		0.00627 ± 0.00315	0.01323 ± 0.00416	0.00145 ± 0.00032	0.00718 ± 0.00446	0.00041 ± 0.00018	0.01116 ± 0.00604
SUG1231	d__Bacteria;p__Bacillota_A;c__Clostridia;o__Lachnospirales;f__Lachnospiraceae;g__Roseburia;s__Roseburia sp001940165		0.00278 ± 0.00082	0.00565 ± 0.00154	0.00174 ± 0.00049	0.00215 ± 0.0007	0.0011 ± 0.00078	0.01885 ± 0.00847
SUG1180	d__Bacteria;p__Bacillota_A;c__Clostridia;o__Lachnospirales;f__Lachnospiraceae;g__RUG115;s__RUG115 sp900315735		0.00136 ± 0.00022	0.02373 ± 0.01152	0.0152 ± 0.01083	0.01239 ± 0.00475	0.00037 ± 0.00017	0.01479 ± 0.01155
SUG1824	d__Bacteria;p__Bacillota_A;c__Clostridia;o__Lachnospirales;f__Lachnospiraceae;g__RUG14305;s__		ND	0.00042 ± 0.00022	0.00826 ± 0.00826	ND	0.20787 ± 0.15134	0.00047 ± 0.00012
SUG2021	d__Bacteria;p__Bacillota_A;c__Clostridia;o__Lachnospirales;f__Lachnospiraceae;g__SFDP01;s__SFDP01 sp004558185		0.04039 ± 0.02285	0.0056 ± 0.00139	0.00521 ± 0.00186	0.0018 ± 0.00046	0.05661 ± 0.02577	0.01028 ± 0.00557
SUG2031	d__Bacteria;p__Bacillota_A;c__Clostridia;o__Lachnospirales;f__Lachnospiraceae;g__SFDP01;s__SFDP01 sp900770785		0.00643 ± 0.00274	0.00518 ± 0.00128	0.00512 ± 0.0017	0.0021 ± 0.0006	0.10052 ± 0.03665	0.04076 ± 0.02939
SUG1314	d__Bacteria;p__Bacillota_A;c__Clostridia;o__Lachnospirales;f__Lachnospiraceae;g__SIG307;s__		0.03531 ± 0.00339	0.01582 ± 0.00235	0.0183 ± 0.00367	0.00806 ± 0.00192	0.01862 ± 0.00443	0.05617 ± 0.03192
SUG1384	d__Bacteria;p__Bacillota_A;c__Clostridia;o__Lachnospirales;f__Lachnospiraceae;g__SIG307;s__		0.00374 ± 0.00071	0.0042 ± 0.00109	0.00151 ± 0.00045	0.00309 ± 0.00111	0.0015 ± 0.00052	0.0418 ± 0.01814
SUG1724	d__Bacteria;p__Bacillota_A;c__Clostridia;o__Lachnospirales;f__Lachnospiraceae;g__Suipraeoptans;s__Suipraeoptans intestinalis		0.00062 ± 0.0004	0.00126 ± 0.00036	0.00853 ± 0.00846	ND	0.12559 ± 0.074	0.00085 ± 0.00012
SUG1763	d__Bacteria;p__Bacillota_A;c__Clostridia;o__Lachnospirales;f__Lachnospiraceae;g__TWA4;s__		0.00271 ± 0.00058	0.01387 ± 0.0061	0.02595 ± 0.00891	0.0051 ± 0.00334	0.03852 ± 0.03639	0.01691 ± 0.00585
SUG1151	d__Bacteria;p__Bacillota_A;c__Clostridia;o__Lachnospirales;f__Lachnospiraceae;g__UBA1066;s__	↑Pasture sows	0.00751 ± 0.00109	0.01665 ± 0.00593	0.00416 ± 0.00041	0.00346 ± 0.00132	0.0087 ± 0.00254	0.02137 ± 0.00359
SUG1402	d__Bacteria;p__Bacillota_A;c__Clostridia;o__Lachnospirales;f__Lachnospiraceae;g__UBA1066;s__UBA1066 sp900315305		0.0002 ± 0.0002	0.15302 ± 0.11436	0.00012 ± 0.00012	0.20898 ± 0.06449	ND	0.02729 ± 0.02482
SUG1243	d__Bacteria;p__Bacillota_A;c__Clostridia;o__Lachnospirales;f__Lachnospiraceae;g__UBA11774;s__UBA11774 sp900556645		0.01855 ± 0.00361	0.00827 ± 0.00659	0.00077 ± 0.00021	0.00054 ± 0.00018	0.00649 ± 0.00251	0.01155 ± 0.00293
SUG1767	d__Bacteria;p__Bacillota_A;c__Clostridia;o__Lachnospirales;f__Lachnospiraceae;g__UBA11774;s__UBA11774 sp900556645		0.08412 ± 0.01713	0.00878 ± 0.00543	0.00149 ± 0.00037	0.00117 ± 0.00031	0.01092 ± 0.00574	0.01029 ± 0.00216
SUG2110	d__Bacteria;p__Bacillota_A;c__Clostridia;o__Lachnospirales;f__Lachnospiraceae;g__UBA1712;s__UBA1712 sp018056665		0.01803 ± 0.01144	0.04647 ± 0.03251	0.00095 ± 0.00034	0.00053 ± 0.00024	0.09358 ± 0.0435	0.03952 ± 0.00952
SUG1333	d__Bacteria;p__Bacillota_A;c__Clostridia;o__Lachnospirales;f__Lachnospiraceae;g__UBA1712;s__UBA1712 sp900766815		0.00562 ± 0.00362	0.23856 ± 0.17135	0.00073 ± 0.00047	ND	0.08768 ± 0.03132	0.19739 ± 0.05124
SUG1468	d__Bacteria;p__Bacillota_A;c__Clostridia;o__Lachnospirales;f__Lachnospiraceae;g__UBA2821;s__UBA2821 sp902763335		0.00498 ± 0.00128	0.01632 ± 0.00442	0.00813 ± 0.00189	0.01101 ± 0.00325	0.00124 ± 0.00065	0.02672 ± 0.01868
SUG1602	d__Bacteria;p__Bacillota_A;c__Clostridia;o__Lachnospirales;f__Lachnospiraceae;g__UBA2868;s__UBA2868 sp004552595	↑Pasture sows	0.02468 ± 0.00949	0.22077 ± 0.14348	0.00505 ± 0.00104	0.01619 ± 0.00299	0.05097 ± 0.02265	0.25188 ± 0.05691
SUG1925	d__Bacteria;p__Bacillota_A;c__Clostridia;o__Lachnospirales;f__Lachnospiraceae;g__UBA2868;s__UBA2868 sp004552595		0.02584 ± 0.01536	0.14427 ± 0.09522	0.00145 ± 0.00043	0.00082 ± 0.00022	0.07235 ± 0.03176	0.21448 ± 0.04969
SUG1569	d__Bacteria;p__Bacillota_A;c__Clostridia;o__Lachnospirales;f__Lachnospiraceae;g__UBA2882;s__		0.00704 ± 0.00132	0.0993 ± 0.0634	0.003 ± 0.0007	0.00321 ± 0.00087	0.0087 ± 0.0033	0.03429 ± 0.008
SUG1408	d__Bacteria;p__Bacillota_A;c__Clostridia;o__Lachnospirales;f__Lachnospiraceae;g__UBA2882;s__UBA2882 sp900317505		0.0067 ± 0.00336	0.15205 ± 0.08775	0.00926 ± 0.00332	0.03389 ± 0.01248	0.0024 ± 0.00106	0.02433 ± 0.01382
SUG1497	d__Bacteria;p__Bacillota_A;c__Clostridia;o__Lachnospirales;f__Lachnospiraceae;g__UBA3282;s__		0.00216 ± 0.00041	0.04753 ± 0.04534	0.00066 ± 0.00021	0.00082 ± 0.00027	0.00055 ± 0.00023	0.00416 ± 0.00074
SUG1585	d__Bacteria;p__Bacillota_A;c__Clostridia;o__Lachnospirales;f__Lachnospiraceae;g__UBA3282;s__		0.01044 ± 0.00349	0.19026 ± 0.17571	0.00469 ± 0.00075	0.00358 ± 0.00097	0.00607 ± 0.00177	0.1015 ± 0.05373
SUG1528	d__Bacteria;p__Bacillota_A;c__Clostridia;o__Lachnospirales;f__Lachnospiraceae;g__UBA3766;s__UBA3766 sp900769175		0.00117 ± 0.00055	0.00518 ± 0.00131	0.00123 ± 0.00047	0.0024 ± 0.00079	0.00054 ± 0.00023	0.02568 ± 0.00659
SUG1500	d__Bacteria;p__Bacillota_A;c__Clostridia;o__Lachnospirales;f__Lachnospiraceae;g__UBA4285;s__UBA4285 sp002394965		0.00012 ± 0.00012	0.01894 ± 0.0095	0.01363 ± 0.00622	0.05041 ± 0.01729	ND	0.00515 ± 0.00186
SUG1226	d__Bacteria;p__Bacillota_A;c__Clostridia;o__Lachnospirales;f__Lachnospiraceae;g__UBA4285;s__UBA4285 sp900314255		ND	0.01411 ± 0.008	0.00082 ± 0.00038	0.014 ± 0.00486	ND	0.00732 ± 0.00439
SUG1399	d__Bacteria;p__Bacillota_A;c__Clostridia;o__Lachnospirales;f__Lachnospiraceae;g__UBA629;s__		ND	0.01577 ± 0.00588	0.00273 ± 0.00079	0.09008 ± 0.03202	ND	0.02651 ± 0.0181
SUG1562	d__Bacteria;p__Bacillota_A;c__Clostridia;o__Lachnospirales;f__Lachnospiraceae;g__UBA629;s__		ND	0.09608 ± 0.04769	0.00045 ± 0.0002	0.06672 ± 0.03478	0.00004 ± 0.00004	0.00664 ± 0.00359
SUG1604	d__Bacteria;p__Bacillota_A;c__Clostridia;o__Lachnospirales;f__Lachnospiraceae;g__UBA629;s__		ND	0.0085 ± 0.00363	0.00015 ± 0.00011	0.07371 ± 0.02754	ND	0.01549 ± 0.0107
SUG1668	d__Bacteria;p__Bacillota_A;c__Clostridia;o__Lachnospirales;f__Lachnospiraceae;g__UBA629;s__		ND	0.01125 ± 0.00485	0.0003 ± 0.00016	0.09201 ± 0.0326	ND	0.01728 ± 0.0116
SUG1673	d__Bacteria;p__Bacillota_A;c__Clostridia;o__Lachnospirales;f__Lachnospiraceae;g__UBA629;s__		0.00379 ± 0.00144	0.03628 ± 0.01326	0.00717 ± 0.00137	0.1115 ± 0.03539	0.00086 ± 0.00033	0.02422 ± 0.0144
SUG1708	d__Bacteria;p__Bacillota_A;c__Clostridia;o__Lachnospirales;f__Lachnospiraceae;g__UBA629;s__		ND	0.00799 ± 0.0026	ND	0.05925 ± 0.04136	ND	0.01267 ± 0.01057
SUG1882	d__Bacteria;p__Bacillota_A;c__Clostridia;o__Lachnospirales;f__Lachnospiraceae;g__UBA629;s__UBA629 sp900316625		0.01355 ± 0.00222	0.02352 ± 0.0037	0.12752 ± 0.03854	0.02084 ± 0.00205	0.00358 ± 0.00132	0.01641 ± 0.00229
SUG1260	d__Bacteria;p__Bacillota_A;c__Clostridia;o__Lachnospirales;f__Lachnospiraceae;g__UBA629;s__UBA629 sp900317915		ND	0.00755 ± 0.00291	0.00183 ± 0.00034	0.06896 ± 0.05363	0.00638 ± 0.00328	0.07099 ± 0.03103
SUG1302	d__Bacteria;p__Bacillota_A;c__Clostridia;o__Lachnospirales;f__Lachnospiraceae;g__UMGS1375;s__		0.02971 ± 0.01694	0.04946 ± 0.01383	0.00478 ± 0.00078	0.00799 ± 0.00173	0.00163 ± 0.00064	0.02246 ± 0.01336
SUG2128	d__Bacteria;p__Bacillota_A;c__Clostridia;o__Lachnospirales;f__Lachnospiraceae;g__V9D3004;s__V9D3004 sp002349525		0.00369 ± 0.00103	0.02105 ± 0.00837	0.02684 ± 0.00798	0.01184 ± 0.00602	0.0043 ± 0.00171	0.00501 ± 0.00149
SUG1966	d__Bacteria;p__Bacillota_A;c__Clostridia;o__Lachnospirales;f__Lachnospiraceae;g__VSOB01;s__		0.07697 ± 0.04994	0.00735 ± 0.00276	0.00221 ± 0.00059	0.00117 ± 0.00029	0.00776 ± 0.00222	0.02639 ± 0.00749
SUG1527	d__Bacteria;p__Bacillota_A;c__Clostridia;o__Lachnospirales;f__Lachnospiraceae;g__VUNI01;s__VUNI01 sp009695765		0.00509 ± 0.00088	0.02548 ± 0.00521	0.00958 ± 0.00177	0.02109 ± 0.00474	0.00342 ± 0.00167	0.10914 ± 0.03796
SUG1317	d__Bacteria;p__Bacillota_A;c__Clostridia;o__Lachnospirales;f__Lachnospiraceae;g__W0P33-017;s__		0.00087 ± 0.00029	0.00227 ± 0.00082	0.00039 ± 0.00015	0.00055 ± 0.00018	0.00029 ± 0.00012	0.00544 ± 0.0014
SUG1914	d__Bacteria;p__Bacillota_A;c__Clostridia;o__Lachnospirales;f__Lachnospiraceae;g__W0P33-017;s__		0.06486 ± 0.04553	0.03783 ± 0.01445	0.00998 ± 0.00146	0.0081 ± 0.00158	0.00828 ± 0.00191	0.01678 ± 0.00263
SUG1951	d__Bacteria;p__Bacillota_A;c__Clostridia;o__Lachnospirales;f__Lachnospiraceae;g__W0P33-017;s__		0.06407 ± 0.04899	0.01795 ± 0.00598	0.00498 ± 0.00151	0.00386 ± 0.00126	0.00324 ± 0.00122	0.00791 ± 0.00137
SUG1620	d__Bacteria;p__Bacillota_A;c__Clostridia;o__Lachnospirales;f__Lachnospiraceae;g__Weimeria;s__		ND	0.23218 ± 0.11717	0.01275 ± 0.00336	0.10661 ± 0.03403	ND	0.11948 ± 0.07237
SUG1701	d__Bacteria;p__Bacillota_A;c__Clostridia;o__Lachnospirales;f__Lachnospiraceae;g__Weimeria;s__	↑ Pasture GF	ND	0.05932 ± 0.0251	0.05833 ± 0.02125	0.30782 ± 0.0844	ND	0.14033 ± 0.10547
SUG1677	d__Bacteria;p__Bacillota_A;c__Clostridia;o__Lachnospirales;f__Lachnospiraceae;g__Weimeria;s__Weimeria sp002480925	↑ Pasture GF	ND	0.04923 ± 0.03141	0.01073 ± 0.00329	1.01237 ± 0.36242	ND	0.07525 ± 0.05931
SUG1794	d__Bacteria;p__Bacillota_A;c__Clostridia;o__Lachnospirales;f__Lachnospiraceae;g__Weimeria;s__Weimeria sp900315505	↑ Conventional GF	0.01812 ± 0.00582	0.03516 ± 0.01385	1.70076 ± 0.59002	0.09503 ± 0.02097	0.0105 ± 0.00299	0.0419 ± 0.02261
SUG1904	d__Bacteria;p__Bacillota_A;c__Clostridia;o__Lachnospirales;f__Lachnospiraceae;g__Weimeria;s__Weimeria sp900316165	↑ Pasture nursery; ↑Pasture sows	ND	0.16588 ± 0.08322	0.62515 ± 0.1748	0.5162 ± 0.17325	0.00668 ± 0.0046	0.42028 ± 0.26116
SUG1351	d__Bacteria;p__Bacillota_A;c__Clostridia;o__Lachnospirales;f__Lachnospiraceae;g__Weimeria;s__Weimeria sp900317825	↑ Pasture nursery; ↑ Pasture GF; ↑Pasture sows	ND	0.60717 ± 0.34504	0.04522 ± 0.01165	0.39252 ± 0.11297	0.00071 ± 0.00038	0.35642 ± 0.17473
SUG1862	d__Bacteria;p__Bacillota_A;c__Clostridia;o__Moglobales;f__Moglobaceae;g__UMGS1820;s__UMGS1820 sp900545865		0.02179 ± 0.009	0.01062 ± 0.0044	0.01043 ± 0.00332	0.00526 ± 0.00279	0.00535 ± 0.0015	0.00397 ± 0.00105
SUG1167	d__Bacteria;p__Bacillota_A;c__Clostridia;o__Oscillospirales;f__;g__;s__		0.00141 ± 0.00015	0.0051 ± 0.00133	0.03918 ± 0.01798	0.01261 ± 0.01144	0.01048 ± 0.00543	0.02851 ± 0.02021
SUG1193	d__Bacteria;p__Bacillota_A;c__Clostridia;o__Oscillospirales;f__;g__;s__		0.00028 ± 0.00018	0.00275 ± 0.00149	0.00028 ± 0.00013	0.0002 ± 0.0002	0.00034 ± 0.00014	0.01715 ± 0.01107
SUG1153	d__Bacteria;p__Bacillota_A;c__Clostridia;o__Oscillospirales;f__Acutalibacteraceae;g__;s__		ND	0.00136 ± 0.00099	ND	ND	0.00005 ± 0.00005	0.02254 ± 0.02007
SUG1189	d__Bacteria;p__Bacillota_A;c__Clostridia;o__Oscillospirales;f__Acutalibacteraceae;g__;s__		0.00024 ± 0.00016	0.02316 ± 0.00935	0.00021 ± 0.00009	0.00518 ± 0.00395	0.00047 ± 0.00019	0.00266 ± 0.00045
SUG1246	d__Bacteria;p__Bacillota_A;c__Clostridia;o__Oscillospirales;f__Acutalibacteraceae;g__;s__		0.00552 ± 0.00172	0.00452 ± 0.00125	0.00502 ± 0.00162	0.00203 ± 0.00106	0.00491 ± 0.00185	0.02063 ± 0.00442
SUG1651	d__Bacteria;p__Bacillota_A;c__Clostridia;o__Oscillospirales;f__Acutalibacteraceae;g__;s__		0.00053 ± 0.00024	0.04273 ± 0.04074	0.00112 ± 0.00053	0.00188 ± 0.00071	0.00073 ± 0.00038	0.00999 ± 0.00255
SUG1536	d__Bacteria;p__Bacillota_A;c__Clostridia;o__Oscillospirales;f__Acutalibacteraceae;g__CAG-177;s__CAG-177 sp003514385		0.07904 ± 0.02598	0.06529 ± 0.03991	0.12335 ± 0.01995	0.00777 ± 0.00595	0.05596 ± 0.0179	0.0086 ± 0.00468
SUG1560	d__Bacteria;p__Bacillota_A;c__Clostridia;o__Oscillospirales;f__Acutalibacteraceae;g__CAG-177;s__CAG-177 sp003514385		0.04908 ± 0.01625	0.05478 ± 0.03089	0.0835 ± 0.01161	0.00298 ± 0.00223	0.04606 ± 0.01586	0.00398 ± 0.0018
SUG1931	d__Bacteria;p__Bacillota_A;c__Clostridia;o__Oscillospirales;f__Acutalibacteraceae;g__CAG-177;s__CAG-177 sp003514385		0.07972 ± 0.02568	0.0534 ± 0.03379	0.14543 ± 0.02665	0.00663 ± 0.00456	0.05721 ± 0.01795	0.01011 ± 0.0037
SUG2054	d__Bacteria;p__Bacillota_A;c__Clostridia;o__Oscillospirales;f__Acutalibacteraceae;g__CAG-177;s__CAG-177 sp003514385	↑ Conventional nursery	0.75743 ± 0.24578	0.04593 ± 0.02912	0.0997 ± 0.01584	0.00538 ± 0.00367	0.04559 ± 0.0145	0.00697 ± 0.00288
SUG1945	d__Bacteria;p__Bacillota_A;c__Clostridia;o__Oscillospirales;f__Acutalibacteraceae;g__CAG-177;s__CAG-177 sp016297555		ND	0.00239 ± 0.00133	0.00999 ± 0.00625	ND	0.05269 ± 0.02998	0.01448 ± 0.00466
SUG1223	d__Bacteria;p__Bacillota_A;c__Clostridia;o__Oscillospirales;f__Acutalibacteraceae;g__CAG-177;s__CAG-177 sp900771185		ND	0.00079 ± 0.00031	0.00061 ± 0.00024	ND	0.01321 ± 0.01066	0.04666 ± 0.01949
SUG1552	d__Bacteria;p__Bacillota_A;c__Clostridia;o__Oscillospirales;f__Acutalibacteraceae;g__CAG-217;s__CAG-217 sp000436335		0.00462 ± 0.00057	0.18437 ± 0.12183	0.00507 ± 0.00046	0.00169 ± 0.00061	0.00282 ± 0.00065	0.00574 ± 0.00094
SUG1544	d__Bacteria;p__Bacillota_A;c__Clostridia;o__Oscillospirales;f__Acutalibacteraceae;g__CAG-488;s__CAG-488 sp016292785		0.00627 ± 0.00107	0.04106 ± 0.01544	0.01281 ± 0.00326	0.03477 ± 0.02011	0.01526 ± 0.0057	0.03268 ± 0.00718
SUG1664	d__Bacteria;p__Bacillota_A;c__Clostridia;o__Oscillospirales;f__Acutalibacteraceae;g__CAG-488;s__CAG-488 sp016292785		0.00336 ± 0.00108	0.02898 ± 0.00774	0.01283 ± 0.00352	0.04991 ± 0.03362	0.01572 ± 0.00627	0.02899 ± 0.0069
SUG2071	d__Bacteria;p__Bacillota_A;c__Clostridia;o__Oscillospirales;f__Acutalibacteraceae;g__CAG-488;s__CAG-488 sp016292785		0.00347 ± 0.00101	0.02188 ± 0.0054	0.01082 ± 0.00269	0.02563 ± 0.01506	0.02304 ± 0.01185	0.02499 ± 0.00517
SUG1789	d__Bacteria;p__Bacillota_A;c__Clostridia;o__Oscillospirales;f__Acutalibacteraceae;g__CAG-488;s__CAG-488 sp900539465		0.00738 ± 0.00656	0.00214 ± 0.00086	0.01453 ± 0.0045	ND	0.01826 ± 0.0111	0.00182 ± 0.00025
SUG1672	d__Bacteria;p__Bacillota_A;c__Clostridia;o__Oscillospirales;f__Acutalibacteraceae;g__CAG-964;s__CAG-964 sp902789345		0.00434 ± 0.00144	0.00627 ± 0.00308	0.01211 ± 0.00645	0.04702 ± 0.03934	0.00344 ± 0.0015	0.0055 ± 0.00301
SUG2181	d__Bacteria;p__Bacillota_A;c__Clostridia;o__Oscillospirales;f__Acutalibacteraceae;g__DTU089;s__DTU089 sp002440045		0.00097 ± 0.00034	0.00482 ± 0.00312	0.02329 ± 0.00637	0.00025 ± 0.00016	0.01843 ± 0.0071	0.00115 ± 0.00017
SUG1413	d__Bacteria;p__Bacillota_A;c__Clostridia;o__Oscillospirales;f__Acutalibacteraceae;g__Eubacterium_R;s__		0.006 ± 0.0013	0.03631 ± 0.01779	0.00772 ± 0.0029	0.0044 ± 0.00091	0.01015 ± 0.00324	0.03173 ± 0.01367
SUG1529	d__Bacteria;p__Bacillota_A;c__Clostridia;o__Oscillospirales;f__Acutalibacteraceae;g__Eubacterium_R;s__		ND	0.01091 ± 0.00651	0.00012 ± 0.00008	0.0003 ± 0.0002	0.00008 ± 0.00006	0.01611 ± 0.00864
SUG1558	d__Bacteria;p__Bacillota_A;c__Clostridia;o__Oscillospirales;f__Acutalibacteraceae;g__Eubacterium_R;s__		0.0011 ± 0.00041	0.16227 ± 0.07219	0.00387 ± 0.00106	0.03806 ± 0.01551	0.00171 ± 0.00053	0.01125 ± 0.00328
SUG1586	d__Bacteria;p__Bacillota_A;c__Clostridia;o__Oscillospirales;f__Acutalibacteraceae;g__Eubacterium_R;s__		0.00076 ± 0.00037	0.089 ± 0.05118	0.00188 ± 0.00085	0.00166 ± 0.00052	0.00101 ± 0.00043	0.00504 ± 0.00126
SUG1592	d__Bacteria;p__Bacillota_A;c__Clostridia;o__Oscillospirales;f__Acutalibacteraceae;g__Eubacterium_R;s__		0.00066 ± 0.00031	0.06304 ± 0.03591	0.00063 ± 0.00018	0.00084 ± 0.00039	0.00078 ± 0.00033	0.0072 ± 0.00242
SUG1608	d__Bacteria;p__Bacillota_A;c__Clostridia;o__Oscillospirales;f__Acutalibacteraceae;g__Eubacterium_R;s__		0.00547 ± 0.00079	0.0882 ± 0.03313	0.03386 ± 0.00722	0.18022 ± 0.07191	0.00251 ± 0.0006	0.00584 ± 0.00134
[truncated: 332 more rows]

## Sheet: Table S8
Table S8. Metagenome-assembled genomes (MAGs) with antimicrobial resistance genes or copper or zinc resistance genes detected. MAGs that were significantly enriched in the fecal microbiomes of
[truncated: 304 more rows]

[truncated: 2 more sheets: Table S9, Table S10]
